# Supplementary material for: Online Bayesian Phylodynamic Inference in BEAST with Application to Epidemic Reconstruction
Source: Mol Biol Evol. 2020 Feb 26;37(6):1832–42. doi: 10.1093/molbev/msaa047 (PMC7253210; doi:10.1093/molbev/msaa047)
Supplement: msaa047_Supplementary_Data [file msaa047_supplementary_data.zip]

Archive with 7 entries (6 files):
- msaa047-suppl_data/
- msaa047-suppl_data/baele.bib
- msaa047-suppl_data/cpl-natbib.sty
- msaa047-suppl_data/mbe.bst
- msaa047-suppl_data/mbe.cls
- msaa047-suppl_data/Online_Bayesian_Phylodynamic_Inference.bbl
- msaa047-suppl_data/suppmat.pdf
