# Supplementary material for: Online Bayesian Phylodynamic Inference in BEAST with Application to Epidemic Reconstruction
Source: Mol Biol Evol. 2020 Feb 26;37(6):1832–42. doi: 10.1093/molbev/msaa047 (PMC7253210; doi:10.1093/molbev/msaa047)
Supplement: msaa047_Supplementary_Data [file msaa047_supplementary_data.zip › msaa047-suppl_data/baele.bib]

%% This BibTeX bibliography file was created using BibDesk.
%% http://bibdesk.sourceforge.net/

%% Created for Mandev Gill at 2019-12-31 22:49:19 +0100 


%% Saved with string encoding Unicode (UTF-8) 


@article{Lartillot2009,
	Author = {N. Lartillot and T. Lepage and S. Blanquart},
	Date-Added = {2019-12-31 21:47:18 +0000},
	Date-Modified = {2019-12-31 21:49:19 +0000},
	Journal = {Bioinformatics},
	Pages = {2286-2288},
	Title = {{PhyloBayes 3:} a {B}ayesian software package for phylogenetic reconstruction and molecular dating},
	Volume = {25},
	Year = {2009}}

@article{Felsenstein1996,
	Author = {J. Felsenstein and G. A. Churchill},
	Date-Added = {2019-12-30 22:59:35 +0000},
	Date-Modified = {2019-12-30 23:01:30 +0000},
	Journal = {Mol. Biol. Evol.},
	Pages = {93-104},
	Title = {A hidden {M}arkov model approach to variation among sites in rate of evolution},
	Volume = {13},
	Year = {1996}}

@book{Robert2004,
	Author = {C. P. Robert and G. Casella},
	Date-Added = {2019-08-03 21:40:42 +0000},
	Date-Modified = {2019-08-03 21:42:12 +0000},
	Edition = {Second},
	Publisher = {Springer},
	Title = {Monte Carlo Statistical Methods},
	Year = {2004}}

@unpublished{Ji2019,
	Author = {X. Ji and Z. Zhang and A. Holbrook and A. Nishimura and G. Baele and A. Rambaut and P. Lemey and M. A. Suchard},
	Date-Added = {2019-07-19 16:56:02 +0000},
	Date-Modified = {2019-07-20 09:28:38 +0000},
	Note = {https://arxiv.org/pdf/1905.12146.pdf},
	Title = {Gradients do grow on trees: a linear-time {O(N)}-dimensional gradient for statistical phylogenetics},
	Year = {2019}}

@manual{Ronquist2011,
	Author = {F. Ronquist and J. P. Huelsenbeck and M. Teslenko},
	Date-Added = {2019-07-10 20:35:56 +0000},
	Date-Modified = {2019-07-10 20:50:29 +0000},
	Lastchecked = {July 10, 2019},
	Title = {Draft {MrBayes} version 3.2 manual: tutorials and model summaries},
	Url = {http://bioinformatics.se/tools/mrbayes/mb3.2_manual.pdf},
	Year = {2011},
	Bdsk-Url-1 = {http://bioinformatics.se/tools/mrbayes/mb3.2_manual.pdf}}

@article{Lakner2008,
	Author = {C. Lakner and P. {van der Mark} and J. P. Huelsenbeck and B. Larget and F. Ronquist},
	Date-Added = {2019-07-09 12:47:45 +0000},
	Date-Modified = {2019-07-09 12:49:46 +0000},
	Journal = {Syst. Biol.},
	Number = {1},
	Pages = {86-103},
	Title = {Efficiency of {M}arkov chain {M}onte {C}arlo tree proposals in {B}ayesian phylogenetics},
	Volume = {57},
	Year = {2008}}

@article{Warren2017,
	Author = {D. L. Warren and A. J. Geneva and R. Lanfear},
	Date-Added = {2019-07-09 11:40:26 +0000},
	Date-Modified = {2019-07-09 11:42:10 +0000},
	Journal = {Mol. Biol. Evol.},
	Number = {4},
	Pages = {1016-1020},
	Title = {{RWTY: (R We There Yet)}: an {R} package for examining convergence of {B}ayesian phylogenetic analyses},
	Volume = {34},
	Year = {2017}}

@article{Desper2002,
	Author = {R. Desper and O. Gascuel},
	Date-Added = {2019-07-08 12:44:17 +0000},
	Date-Modified = {2019-07-08 12:48:22 +0000},
	Journal = {J. Comput. Biol.},
	Number = {5},
	Pages = {687-705},
	Title = {Fast and accurate phylogeny reconstruction algorithms based on the minimum-evolution principle},
	Volume = {9},
	Year = {2002}}

@article{Dunn1961,
	Author = {O. J. Dunn},
	Date-Added = {2019-07-07 19:03:57 +0000},
	Date-Modified = {2019-07-07 19:14:45 +0000},
	Journal = {J. Am. Stat. Assoc.},
	Number = {293},
	Pages = {54-64},
	Title = {Multiple comparisons among means},
	Volume = {56},
	Year = {1961}}

@article{Ayres2019,
	Author = {D. L. Ayres and M. P. Cummings and G. Baele and A. E. Darling and P. O. Lewis and D. L. Swofford and J. P. Huelsenbeck and P. Lemey and A. Rambaut and M. A. Suchard},
	Date-Added = {2019-07-03 17:22:57 +0000},
	Date-Modified = {2019-07-03 17:30:58 +0000},
	Journal = {Syst. Biol.},
	Title = {{BEAGLE 3}: Improved performance, scaling, and usability for a high-performance computing library for statistical phylogenetics},
	Volume = {(in press)},
	Year = {2019}}

@article{Lan2015,
	Author = {S. Lan and J. A. Palacios and M. Karcher and V. N. Minin and B. Shahbaba},
	Date-Added = {2019-06-21 14:31:06 +0000},
	Date-Modified = {2019-06-21 14:33:53 +0000},
	Journal = {Bioinformatics},
	Number = {20},
	Pages = {3282-3289},
	Title = {An efficient {B}ayesian inference framework for coalescent-based nonparametric phylodynamics},
	Volume = {31},
	Year = {2015}}

@article{Gill2016,
	Author = {M. S. Gill and P. Lemey and S. N. Bennett and R. Biek and M. A. Suchard},
	Date-Added = {2018-10-26 15:26:56 +0000},
	Date-Modified = {2019-06-20 15:52:22 +0000},
	Journal = {Syst. Biol.},
	Number = {6},
	Pages = {1041-1056},
	Title = {Understanding Past Population Dynamics: {B}ayesian Coalescent-Based Modeling with Covariates},
	Volume = {65},
	Year = {2016}}

@article{coda,
	Author = {Martyn Plummer and Nicky Best and Kate Cowles and Karen Vines},
	Journal = {R News},
	Number = {1},
	Pages = {7--11},
	Pdf = {http://CRAN.R-project.org/doc/Rnews/Rnews_2006-1.pdf},
	Title = {{CODA}: {C}onvergence {D}iagnosis and {O}utput {A}nalysis for {MCMC}},
	Url = {http://CRAN.R-project.org/doc/Rnews/},
	Volume = {6},
	Year = {2006},
	Bdsk-Url-1 = {http://CRAN.R-project.org/doc/Rnews/}}

@manual{CRANR,
	Address = {Vienna, Austria},
	Author = {{R Core Team}},
	Organization = {R Foundation for Statistical Computing},
	Title = {R: A Language and Environment for Statistical Computing},
	Url = {https://www.R-project.org},
	Year = {2018},
	Bdsk-Url-1 = {https://www.R-project.org}}

@article{Kass1998,
	Author = {R.E. Kass and B.P. Carlin and A. Gelman and R.M. Neal},
	Date-Added = {2018-10-23 14:19:43 +0000},
	Date-Modified = {2019-06-20 15:56:06 +0000},
	Journal = {Am. Stat.},
	Number = {2},
	Pages = {93-100},
	Title = {Markov {C}hain {M}onte {C}arlo in Practice: a roundtable discussion},
	Volume = {52},
	Year = {1998}}

@inbook{JC69,
	Author = {T.J. Jukes and C.R. Cantor},
	Date-Added = {2018-10-19 15:32:54 +0000},
	Date-Modified = {2018-10-23 14:26:33 +0000},
	Pages = {21-132},
	Publisher = {Academic Press},
	Title = {Evolution of Protein Molecules},
	Year = {1969}}

@article{Griffiths1994,
	Author = {R. Griffiths and S. Tavar\'{e}},
	Date-Added = {2018-10-19 15:21:20 +0000},
	Date-Modified = {2018-10-19 15:22:37 +0000},
	Journal = {Phil. Trans. R. Soc. B},
	Pages = {403-410},
	Title = {Sampling theory for neutral alleles in a varying environment},
	Volume = {344},
	Year = {1994}}

@article{Al-Qahtani2017,
	Author = {A.A. Al-Qahtani and G. Baele and N. Khalaf and M.A. Suchard and M.R. Al-Anazi and A.A. Abdo and F.M. Sanai and H.I. Al-Ashgar and M.Q. Khan and M.N. Al-Ahdal and P. Lemey and B. Vrancken},
	Date-Added = {2018-10-19 14:20:19 +0000},
	Date-Modified = {2019-06-20 15:46:30 +0000},
	Journal = {Sci. Rep.},
	Pages = {44947},
	Title = {The epidemic dynamics of hepatitis {C} virus subtypes 4a and 4d in {S}audi {A}rabia},
	Volume = {7},
	Year = {2017}}

@article{Brooks1998,
	Author = {S.P. Brooks and G.O. Roberts},
	Date-Added = {2018-10-19 13:35:07 +0000},
	Date-Modified = {2019-06-20 15:47:55 +0000},
	Journal = {Stat. Comput.},
	Number = {4},
	Pages = {319-335},
	Title = {Convergence assessment techniques for {M}arkov chain {M}onte {C}arlo},
	Volume = {8},
	Year = {1998}}

@article{Berger2011,
	Author = {S.A. Berger and D. Krompass and A. Stamatakis},
	Date-Added = {2018-07-04 15:38:16 +0000},
	Date-Modified = {2018-07-04 15:39:48 +0000},
	Journal = {Systematic Biology},
	Number = {3},
	Pages = {291-302},
	Title = {Performance, accuracy, and web server for evolutionary placement of short sequence reads under maximum likelihood},
	Volume = {60},
	Year = {2011}}

@article{Matsen2010,
	Author = {F.A. {Matsen} and R.B. Kodner and E.V. Armbrust},
	Date-Added = {2018-07-04 15:30:58 +0000},
	Date-Modified = {2018-07-04 15:34:40 +0000},
	Journal = {BMC Bioinformatics},
	Number = {1},
	Pages = {538},
	Title = {{pplacer}: linear time maximum-likelihood and {B}ayesian phylogenetic placement of sequences onto a fixed reference tree},
	Volume = {11},
	Year = {2010}}

@article{Suchard2018,
	Author = {M. A. Suchard and P. Lemey and G. Baele and D. L. Ayres and A. J. Drummond and A. Rambaut},
	Date-Added = {2018-07-02 09:30:29 +0000},
	Date-Modified = {2019-09-09 12:33:45 +0000},
	Journal = {Virus Evol.},
	Number = {1},
	Pages = {vey016},
	Title = {Bayesian phylogenetic and phylodynamic data integration using {BEAST} 1.10},
	Volume = {4},
	Year = {2018}}

@unpublished{Everitt2016,
	Author = {R.G. Everitt and R. Culliford and F. Medina-Aguayo and D.J. Wilson},
	Date-Added = {2018-07-02 08:08:03 +0000},
	Date-Modified = {2019-06-20 15:51:04 +0000},
	Note = {https://arxiv.org/abs/1612.06468},
	Title = {Sequential {M}onte {C}arlo with transformations},
	Year = {2018}}

@article{Sagulenko2018,
	Author = {P. Sagulenko and V. Puller and R.A. Neher},
	Date-Added = {2018-07-02 07:44:52 +0000},
	Date-Modified = {2019-06-20 15:56:58 +0000},
	Journal = {Virus Evol.},
	Number = {1},
	Pages = {vex042},
	Title = {Tree{T}ime: maximum-likelihood phylodynamic analysis},
	Volume = {4},
	Year = {2018}}

@article{Hadfield2018,
	Author = {J. Hadfield and C. Megill and S.M. Bell and J. Huddleston and B. Potter and C. Callender and P. Sagulenko and T. Bedford and R.A. Neher},
	Date-Added = {2018-07-02 06:53:23 +0000},
	Date-Modified = {2019-06-20 15:55:29 +0000},
	Journal = {Bioinformatics},
	Number = {23},
	Pages = {4121-4123},
	Title = {Nextstrain: real-time tracking of pathogen evolution},
	Volume = {34},
	Year = {2018}}

@article{Izquierdo-Carrasco2014,
	Author = {F. Izquierdo-Carrasco and J. Cazes and S.A. Smith and A. Stamatakis},
	Date-Added = {2018-06-29 13:58:46 +0000},
	Date-Modified = {2018-06-29 14:00:21 +0000},
	Journal = {Bioinformatics},
	Number = {10},
	Pages = {1476-1477},
	Title = {{PU}m{PER}: phylogenies updated perpetually},
	Volume = {30},
	Year = {2014}}

@article{Barbera2018,
	Author = {P. Barbera and A. M. Kozlov and L. Czech and B. Morel and D. Darriba and T. Flouri and A. Stamatakis},
	Date-Modified = {2019-06-20 15:54:52 +0000},
	Journal = {Syst. Biol.},
	Number = {2},
	Pages = {365-369},
	Title = {EPA-ng: Massively Parallel Evolutionary Placement of Genetic Sequences},
	Volume = {68},
	Year = {2019}}

@article{Czech2018,
	Author = {L. Czech and P. Barbera and A. Stamatakis},
	Date-Modified = {2019-06-20 16:03:44 +0000},
	Journal = {Bioinformatics},
	Number = {7},
	Pages = {1151-1158},
	Title = {Methods for Automatic Reference Trees and Multilevel Phylogenetic Placement},
	Volume = {35},
	Year = {2018}}

@article{Metsky2017,
	Author = {H.C. Metsky and C.B. Matranga and S. Wohl and S.F. Schaffner and C.A. Freije and S.M. Winnicki and K. West and J. Qu and M.L. Baniecki and A. Gladden-Young and A.E. Lin and C.H. Tomkins-Tinch and H.Y. Simon and D.J. Park and C.Y. Luo and K.G. Barnes and R.R. Shah and B. Chak and G. Barbosa-Lima and E. Delatorre and Y.R. Vieira and L.M. Paul and A.L. Tan and C.M. Barcellona and M.C. Porcelli and C. Vasquez and A.C. Cannons and M.R. Cone and K.N. Hogan and E.W. Kopp and J.J. Anzinger and K.F. Garcia and L.A. Parham and R.M.G. Ram{\'\i}rez and M.C.M. Montoya and D.P. Rojas and C.M. Brown and S. Hennigan and B. Sabina and S. Scotland and K. Gangavarapu and N.D. Grubaugh and G. Oliveira and R. Robles-Sikisaka and A. Rambaut and L. Gehrke and S. Smole and M.E. Halloran and L. Villar and S. Mattar and I. Lorenzana and J. Cerbino-Neto and C. Valim and W. Degrave and P.T. Bozza and A. Gnirke and K.G. Andersen and S. Isern and S.F. Michael and F.A. Bozza and T.M.L. Souza and I. Bosch and N.L. Yozwiak and B.L. MacInnis and P.C. Sabeti},
	Date-Added = {2018-06-29 13:01:16 +0000},
	Date-Modified = {2018-06-29 13:19:25 +0000},
	Journal = {Nature},
	Number = {7658},
	Pages = {411-415},
	Title = {Zika virus evolution and spread in the {A}americas},
	Volume = {546},
	Year = {2017}}

@article{Faria2017,
	Author = {N. R. Faria and J. Quick and I.M. Claro and J. Th{\'e}z{\'e} and J. G. de Jesus and M. Giovanetti and M.U.G. Kraemer and S.C. Hill and A. Black and A.C. da Costa and L.C. Franco and S.P. Silva and C.-H. Wu and J. Raghwani and S. Cauchemez and L. du Plessis and M.P. Verotti and W.K. de Oliveira and E.H. Carmo and G.E. Coelho and A.C.F.S. Santelli and L.C. Vinhal and C.M. Henriques and J.T. Simpson and M. Loose and K.G. Andersen and N.D. Grubaugh and S. Somasekar and C.Y. Chiu and J.E. Mu{\~n}oz-Medina and C.R. Gonzalez-Bonilla and C.F. Arias and L.L. Lewis-Ximenez and S.A. Baylis and A.O. Chieppe and S.F. Aguiar and C.A. Fernandes and P.S. Lemos and B.L.S. Nascimento and H.A.O. Monteiro and I.C. Siqueira and M.G. de Queiroz and T.R. de Souza and J.F. Bezerra and M.R. Lemos and G.F. Pereira and D. Loudal and L.C. Moura and R. Dhalia and R.F. Fran{\c c}a and T. Magalh{\~a}es and E.T. Marques Jr and T. Jaenisch and G.L. Wallau and M. C. de Lima and V. Nascimento and E.M. de Cerqueira and M.M. de Lima and D.L. Mascarenhas and J.P. Moura Neto and A.S. Levin and T.R. Tozetto-Mendoza and S.N. Fonseca and M.C. Mendes-Correa and F.P. Milagres and A. Segurado and E.C. Holmes and A. Rambaut and T. Bedford and M.R.T. Nunes and E.C. Sabino and L.C.J. Alcantara and N.J. Loman and O.G. Pybus},
	Date-Added = {2018-06-28 15:39:24 +0000},
	Date-Modified = {2018-06-28 15:47:07 +0000},
	Journal = {Nature},
	Pages = {406-410},
	Title = {Establishment and cryptic transmission of {Z}ika virus in {B}razil and the {A}mericas},
	Volume = {546},
	Year = {2017}}

@article{Arias2016,
	Author = {A. Arias and S.J. Watson and D. Asogun and E.A. Tobin and J. Lu and M.V.T. Phan and U. Jah and R.E.G. Wadoum and L. Meredith and L. Thorne and S. Caddy and A. Tarawalie and P. Langat and G. Dudas and N.R. Faria and S. Dellicour and A. Kamara and B. Kargbo and B.O. Kamara and S. Gevao and D. Cooper and M. Newport and P. Horby and J. Dunning and F. Sahr and T. Brooks and A.J.H. Simpson and E. Groppelli and G. Liu and N. Mulakken and K. Rhodes and J. Akpablie and Z. Yoti and M. Lamunu and E. Vitto and P. Otim and C. Owilli and I. Boateng and L. Okoror and E. Omomoh and J. Oyakhilome and R. Omiunu and I. Yemisis and D. Adomeh and S. Ehikhiametalor and P. Akhilomen and C. Aire and A. Kurth and N. Cook and J. Baumann and M. Gabriel and R. W{\"o}lfel and A. Di Caro and M.W. Carroll and S. G{\"u}nther and J. Redd and D. Naidoo and O.G. Pybus and A. Rambaut and P. Kellam and I. Goodfellow and M. Cotten},
	Date-Added = {2018-06-28 14:52:12 +0000},
	Date-Modified = {2019-06-20 15:46:59 +0000},
	Journal = {Virus Evol.},
	Number = {1},
	Pages = {vew016},
	Title = {Rapid outbreak sequencing of {E}bola virus in {S}ierra {L}eone identifies transmission chains linked to sporadic cases},
	Volume = {2},
	Year = {2016}}

@article{Dellicour2018,
	Author = {S. Dellicour and G. Baele and G. Dudas and N.R. Faria and O.G. Pybus and M.A. Suchard and A. Rambaut and P. Lemey},
	Date-Added = {2018-06-28 13:43:42 +0000},
	Date-Modified = {2019-06-20 15:48:28 +0000},
	Journal = {Nat. Commun.},
	Pages = {2222},
	Title = {Phylodynamic assessment of intervention strategies for the {W}est {A}frican {E}bola virus outbreak},
	Volume = {9},
	Year = {2018}}

@article{Gardy2015,
	Author = {J. Gardy and N.J. Loman and A. Rambaut},
	Date-Added = {2018-06-26 16:10:48 +0000},
	Date-Modified = {2018-06-26 16:11:49 +0000},
	Journal = {Genome Biology},
	Number = {1},
	Pages = {155},
	Title = {Real-time digital pathogen surveillance--the time is now},
	Volume = {16},
	Year = {2015}}

@article{Quick2016,
	Author = {J. Quick and N.J. Loman and S. Durrafour and J.T. Simpson and E. Severi and L. Cowley and J.A. Bore and R. Koundouno and G. Dudas and A. Mikhail and N. Ouedraogo and B. Afrough and A. Bah and J.H.J. Baum and B. Becker-Ziaja and J.P. Boettcher and M. Cabeza-Cabrerizo and A. Camino-Sanchez and L.L. Carter and J. Doerrbecker and T. Enkirch and I. Garcia-Dorival and N. Hetzelt and J. Hinzmann and T. Holm and L.E. Kafetzopoulou and M. Koropugui and A. Kosgey and E. Kuisma and C.H. Logue and A. Mazzarelli and S. Meisel and M. Mertens and J. Michel and D. Ngabo and K. Nitzsche and E. Pallasch and L.V. Patrono and J. Portmann and J.G. Repits and N.Y. Rickett and A. Sachse and K. Singethan and I. Vitoriano and R.L. Yemanaberhan and E.G. Zekeng and T. Racine and A. Bello and O. Faye and O. Faye and N. Magassouba and C.V. Williams and V. Amburgey and L. Winona and E. Davis and J. Gerlach and F. Washington and V. Monteil and M. Jourdain and M. Bererd and A. Camara and H. Somlare and A. Camara and M. Gerard and G. Bado and B. Baillet and D. Delaune and K.Y. Nebie and A. Diarra and Y. Savane and R.B. Pallawo and G.J. Gutierrez and N. Milhano and I. Roger and C.J. Williams and F. Yattara and K. Lewandowski and J. Taylor and P. Rachwal and D.J. Turner and G. Pollakis and J.A. Hiscox and D.A. Matthews and M.K. O'Shea and A.M. Johnston and D. Wilson and E. Hutley and E. Smit and A. Di Caro and R. W{\"o}lfel and K. Stoecker and E. Fleischmann and M. Gabriel and S.A. Weller and L. Koivogui and B. Diallo and S. Ke{\"\i}ta and A. Rambaut and P. Formenty and S. G{\"u}nther and M.W. Carroll},
	Date-Added = {2018-06-25 15:01:49 +0000},
	Date-Modified = {2018-06-25 15:24:30 +0000},
	Journal = {Nature},
	Number = {7589},
	Pages = {228-232},
	Title = {Real-time, portable genome sequencing for {E}bola surveillance},
	Volume = {530},
	Year = {2016}}

@article{Dinh2018,
	Author = {V. Dinh and A.E. Darling and F.A. Matsen},
	Date-Added = {2018-05-16 11:24:39 +0000},
	Date-Modified = {2019-06-20 15:42:58 +0000},
	Journal = {Syst. Biol.},
	Number = {3},
	Pages = {503-517},
	Title = {Online {B}ayesian Phylogenetic Inference: Theoretical Foundations via Sequential {M}onte {C}arlo},
	Volume = {67},
	Year = {2018}}

@article{Fourment2018,
	Author = {M. Fourment and B.C. Claywell and V. Dinh and C. McCoy and F.A. Matsen and A.E. Darling},
	Date-Added = {2018-05-16 11:21:59 +0000},
	Date-Modified = {2019-06-20 15:42:47 +0000},
	Journal = {Syst. Biol.},
	Number = {3},
	Pages = {490-502},
	Title = {Effective Online {B}ayesian Phylogenetics via Sequential {M}onte {C}arlo with Guided Proposals},
	Volume = {67},
	Year = {2018}}

@article{Cowles1996,
	Author = {M.K. Cowles and B.P. Carlin},
	Date-Added = {2018-05-16 11:19:59 +0000},
	Date-Modified = {2018-05-16 11:21:53 +0000},
	Journal = {Journal of the American Statistical Association},
	Number = {434},
	Pages = {883-904},
	Title = {{M}arkov chain {M}onte {C}arlo convergence diagnostics: a comparative review},
	Volume = {91},
	Year = {1996}}

@article{Gelman1992,
	Author = {A. Gelman and D.B. Rubin},
	Date-Added = {2018-05-16 11:16:27 +0000},
	Date-Modified = {2018-05-16 11:18:59 +0000},
	Journal = {Statistical Science},
	Pages = {457-472},
	Title = {Inference from iterative simulation using multiple sequences},
	Volume = {7},
	Year = {1992}}

@article{Bielejec2016,
	Abstract = {Model-based phylogenetic reconstructions increasingly consider spatial or phenotypic traits in conjunction with sequence data to study evolutionary processes. Alongside parameter estimation, visualization of ancestral reconstructions represents an integral part of these analyses. Here, we present a complete overhaul of the spatial phylogenetic reconstruction of evolutionary dynamics software, now called SpreaD3 to emphasize the use of data-driven documents, as an analysis and visualization package that primarily complements Bayesian inference in BEAST (http://beast.bio.ed.ac.uk, last accessed 9 May 2016). The integration of JavaScript D3 libraries (www.d3.org, last accessed 9 May 2016) offers novel interactive web-based visualization capacities that are not restricted to spatial traits and extend to any discrete or continuously valued trait for any organism of interest.},
	Author = {Bielejec, Filip and Baele, Guy and Vrancken, Bram and Suchard, Marc A and Rambaut, Andrew and Lemey, Philippe},
	Date-Added = {2016-05-29 18:41:51 +0000},
	Date-Modified = {2016-05-29 18:42:16 +0000},
	Doi = {10.1093/molbev/msw082},
	Journal = {Mol Biol Evol},
	Journal-Full = {Molecular biology and evolution},
	Keywords = {BEAST; Bayesian inference; D3; GeoJSON.; Google Earth; JSON; Java; JavaScript; KML; SPREAD; SpreaD3; phylogenetics; phylogeography; software; visualization},
	Month = {Apr},
	Pmid = {27189542},
	Pst = {aheadofprint},
	Title = {SpreaD3: Interactive Visualization of Spatiotemporal History and Trait Evolutionary Processes},
	Year = {2016},
	Bdsk-Url-1 = {http://dx.doi.org/10.1093/molbev/msw082}}

@article{martin11,
	Abstract = {Throughout the living world, genetic recombination and nucleotide substitution are the primary processes that create the genetic variation upon which natural selection acts. Just as analyses of substitution patterns can reveal a great deal about evolution, so too can analyses of recombination. Evidence of genetic recombination within the genomes of apparently asexual species can equate with evidence of cryptic sexuality. In sexually reproducing species, nonrandom patterns of sequence exchange can provide direct evidence of population subdivisions that prevent certain individuals from mating. Although an interesting topic in its own right, an important reason for analysing recombination is to account for its potentially disruptive influences on various phylogenetic-based molecular evolution analyses. Specifically, the evolutionary histories of recombinant sequences cannot be accurately described by standard bifurcating phylogenetic trees. Taking recombination into account can therefore be pivotal to the success of selection, molecular clock and various other analyses that require adequate modelling of shared ancestry and draw increased power from accurately inferred phylogenetic trees. Here, we review various computational approaches to studying recombination and provide guidelines both on how to gain insights into this important evolutionary process and on how it can be properly accounted for during molecular evolution studies.},
	Author = {Martin, Darren P and Lemey, Philippe and Posada, David},
	Date-Added = {2016-02-23 13:06:04 +0000},
	Date-Modified = {2016-02-23 13:07:09 +0000},
	Doi = {10.1111/j.1755-0998.2011.03026.x},
	Journal = {Mol Ecol Resour},
	Journal-Full = {Molecular ecology resources},
	Mesh = {Computational Biology; Evolution, Molecular; Genetic Variation; Models, Genetic; Phylogeny; Recombination, Genetic; Sequence Analysis, DNA},
	Month = {Nov},
	Number = {6},
	Pages = {943-55},
	Pmid = {21592314},
	Pst = {ppublish},
	Title = {Analysing recombination in nucleotide sequences},
	Volume = {11},
	Year = {2011},
	Bdsk-Url-1 = {http://dx.doi.org/10.1111/j.1755-0998.2011.03026.x}}

@incollection{Akaike73,
	Author = {H. Akaike},
	Booktitle = {Second international symposium on information theory.},
	Pages = {267--281},
	Publisher = {Springer Verlag},
	Title = {Information theory and an extension of the maximum likelihood principle.},
	Volume = {1},
	Year = {1973}}

@article{Alizon2010,
	Author = {S. Alizon and V. von Wyl and T. Stadler and R. D. Kouyos and S. Yerly and B. Hirschel and J. Boni and C. Shah and T. Klimkait and H. Furrer and A. Rauch and P. L. Vernazza and E. Bernasconi and M. Battegay and P. B{\"u}rgisser and A. Telenti and H. F. G{\"u}nthard and S. Bonhoeffer and the Swiss Cohort Study},
	Journal = {PLoS Path.},
	Number = {9},
	Pages = {e1001123},
	Title = {Phylogenetic approach reveals that virus genotype largely determines {HIV} set-point viral load},
	Volume = {6},
	Year = {2010}}

@article{Alizon2013,
	Author = {S. Alizon and C. Fraser},
	Journal = {Retrovirology},
	Pages = {49},
	Title = {Within-host and between-host evolutionary rates across the {HIV-1} genome},
	Volume = {10},
	Year = {2013}}

@article{Ayres2012,
	Author = {D. L. Ayres and A. Darling and D. J. Zwickl and P. Beerli and M. T. Holder and P. O. Lewis and J. P. Huelsenbeck and F. Ronquist and D. L. Swofford and M. P. Cummings and A. Rambaut and M. A. Suchard},
	Journal = {Syst. Biol.},
	Number = {1},
	Pages = {170--173},
	Title = {{BEAGLE}: An application programming interface and high-performance computing library for statistical phylogenetics},
	Volume = {61},
	Year = {2012}}

@article{Baele2012,
	Author = {G. Baele and P. Lemey and T. Bedford and A. Rambaut and M. A. Suchard and A. V. Alekseyenko},
	Journal = {Mol. Biol. Evol.},
	Number = {9},
	Pages = {2157--2167},
	Title = {Improving the accuracy of demographic and molecular clock model comparison while accommodating phylogenetic uncertainty},
	Volume = {29},
	Year = {2012}}

@article{Baele2013a,
	Author = {Baele, Guy and Li, Wai Lok Sibon and Drummond, Alexei J. and Suchard, Marc A. and Lemey, Philippe},
	Journal = {Mol. Biol. Evol.},
	Number = {2},
	Pages = {239--243},
	Title = {Accurate model selection of relaxed molecular clocks in Bayesian phylogenetics},
	Volume = {30},
	Year = {2013}}

@article{Baele2013b,
	Author = {Baele, Guy and Lemey, Philippe},
	Journal = {Bioinformatics},
	Number = {16},
	Pages = {1970--1979},
	Title = {Bayesian evolutionary model testing in the phylogenomics era: matching model complexity with computational efficiency},
	Volume = {29},
	Year = {2013}}

@article{Baele2013c,
	Author = {G. Baele and P. Lemey and S. Vansteelandt},
	Journal = {BMC Bioinformatics},
	Pages = {85},
	Title = {Make the most of your samples: Bayes factor estimators for high-dimensional models of sequence evolution},
	Volume = {14},
	Year = {2013}}

@incollection{Baele2014,
	Author = {G. Baele and P. Lemey},
	Booktitle = {Bayesian Phylogenetics: Methods, Computational Algorithms, and Applications},
	Editor = {J. M. Bernardo and M. J. Bayarri and J. O. Berger},
	Pages = {55--90},
	Publisher = {Chapman \& Hall/CRC Mathematical \& Computational Biology},
	Title = {Bayesian model selection in phylogenetics and genealogy-based population genetics.},
	Year = {2014}}

@article{Baele2016,
	Author = {G. Baele and M. A. Suchard and A. Rambaut and P. Lemey},
	Date-Modified = {2018-10-26 14:56:31 +0000},
	Journal = {Syst. Biol.},
	Number = {1},
	Pages = {e47-e65},
	Publisher = {Oxford University Press},
	Title = {Emerging Concepts of Data Integration in Pathogen Phylodynamics},
	Volume = {66},
	Year = {2016}}

@article{Baele2017,
	Author = {G. Baele and P. Lemey and A. Rambaut and M. A. Suchard},
	Journal = {Bioinformatics},
	Number = {12},
	Pages = {1798--1805},
	Publisher = {Oxford University Press},
	Title = {Adaptive {MCMC} in {B}ayesian phylogenetics: an application to analyzing partitioned data in {BEAST}},
	Volume = {33},
	Year = {2017}}

@article{Baele2018,
	Author = {G. Baele and S. Dellicour and M. A. Suchard and P. Lemey and B. Vrancken},
	Journal = {Curr. Opin. Virol.},
	Pages = {24--32},
	Title = {Recent advances in computational phylodynamics},
	Volume = {31},
	Year = {2018}}

@article{Bahl2011,
	Author = {J. Bahl and M. I. Nelson and K. H. Chan and R. Chen and D. Vijaykrishna and R. A. Halpin and T. B. Stockwell and X. Lin and D. E. Wentworth and E. Ghedin and Y. Guan and J. S. Malik Peiris and S. Riley and A. Rambaut and E. C. Holmes and G. J. D. Smith},
	Journal = {Proc. Natl. Acad. Sci. USA},
	Number = {48},
	Pages = {19359--19364},
	Title = {Temporally structured metapopulation dynamics and persistence of influenza {A H3N2} virus in humans},
	Volume = {108},
	Year = {2011}}

@article{Baize2014,
	Author = {S. Baize and D. Pannetier and L. Oestereich and T. Rieger and L. Koivogui and N. Magassouba and B. Soropogui and M. S. Sow and S. Ke{\"\i}ta and H. {De Clerck} and A. Tiffany and G. Dominguez and M. Loua and A. Traor{\'e} and M. Koli{\'e} and E. R. Malano and E. Heleze and A. Bocquin and S. M{\'e}ly and H. Raoul and V. Caro and D. Cadar and M. Gabriel and M. Pahlmann and D. Tappe and J. Schmidt-Chanasit and B. Impouma and A. K. Diallo and P. Formenty and M. {Van Herp} and S. G{\"u}nther},
	Journal = {N. Engl. J. Med.},
	Pages = {1418--1425},
	Title = {Emergence of {Z}aire Ebola virus disease in {G}uinea},
	Volume = {371},
	Year = {2014}}

@article{Barton2013,
	Author = {N. H. Barton and A. M. Etheridge and A. V{\'e}ber},
	Journal = {J. Stat. Mech.},
	Title = {Modelling evolution in a spatial continuum},
	Volume = {P01002},
	Year = {2013}}

@article{BEAST17,
	Author = {A. J. Drummond and M. A. Suchard and Dong Xie and Andrew Rambaut},
	Journal = {Mol. Biol. Evol.},
	Number = {8},
	Pages = {1969--1973},
	Title = {{B}ayesian phylogenetics with {BEAUti} and the {BEAST} {1.7}},
	Volume = {29},
	Year = {2012}}

@article{Beast,
	Author = {A. J. Drummond and A. Rambaut},
	Journal = {BMC Evol. Biol.},
	Pages = {214},
	Title = {BEAST: {B}ayesian evolutionary analysis by sampling trees.},
	Volume = {7},
	Year = {2007}}

@article{Bedford2014,
	Author = {T. Bedford and M. A. Suchard and P. Lemey and G. Dudas and V. Gregory and A. J. Hay and J. W. McCauley and C. A. Russell and D. J. Smith and A. Rambaut},
	Journal = {eLife},
	Pages = {e01914},
	Title = {Integrating influenza antigenic dynamics with molecular evolution},
	Volume = {3},
	Year = {2014}}

@article{Bedford2015,
	Author = {T. Bedford and S. Riley and I. G. Barr and S. Broor and M. Chadha and N. J. Cox and R. S. Daniels and C. P. Gunasekaran and A. C. Hurt and A. Kelso and A. Klimov and N. S. Lewis and X. Li and J. W. McCauley and T. Odagiri and V. Potdar and A. Rambaut and Y. Shu and E. Skepner and D. J. Smith and M. A. Suchard and M. Tashiro and D. Wang and X. Xu and P. Lemey and C. A. Russell},
	Journal = {Nature},
	Pages = {217--220},
	Title = {Global circulation patterns of seasonal influenza viruses vary with antigenic drift},
	Volume = {523},
	Year = {2015}}

@article{Bennett2010,
	Author = {S. N. Bennett and A. J. Drummond and D. D. Kapan and M. A. Suchard and J. L. Mu{\~n}oz-Jord{\'a}n and O. G. Pybus and E. C. Holmes and D. J. Gubler},
	Journal = {Mol. Biol. Evol.},
	Number = {4},
	Pages = {811--818},
	Title = {Epidemic dynamics revealed in {D}engue evolution},
	Volume = {27},
	Year = {2010}}

@article{Biek2007,
	Author = {R. Biek and J. C. Henderson and L. A. Waller and C. E. Rupprecht and L. A. Real},
	Journal = {Proc. Natl. Acad. Sci. USA},
	Pages = {7993--7998},
	Title = {A high-resolution genetic signature of demographic and spatial expansion in epizootic rabies virus},
	Volume = {104},
	Year = {2007}}

@article{Bielejec2011,
	Author = {F. Bielejec and A. Rambaut and M. A. Suchard and P. Lemey},
	Journal = {Bioinformatics},
	Number = {20},
	Pages = {2910--2912},
	Title = {SPREAD: spatial phylogenetic reconstruction of evolutionary dynamics},
	Volume = {27},
	Year = {2011}}

@article{Blomberg2003,
	Author = {S. P. Blomberg and T. {Garland Jr} and A. R. Ives},
	Journal = {Evolution},
	Pages = {717--745},
	Title = {Testing for phylogenetic signal in comparative data: behavioral traits are more labile},
	Volume = {57},
	Year = {2003}}

@article{Bloomquist2010,
	Author = {E. W. Bloomquist and P. Lemey and M. A. Suchard},
	Journal = {Trends Ecol. Evol.},
	Number = {11},
	Pages = {626--632},
	Title = {Three roads diverged? {R}outes to phylogeographic inference},
	Volume = {25},
	Year = {2010}}

@article{Bloomquist2010b,
	Author = {E. W. Bloomquist and M. A. Suchard},
	Journal = {Syst. Biol.},
	Number = {1},
	Pages = {27--41},
	Title = {Unifying vertical and nonvertical evolution: a stochastic ARG-based framework},
	Volume = {59},
	Year = {2010}}

@article{Boskova2014,
	Author = {V. Boskova and S. Bonhoeffer and T. Stadler},
	Journal = {PLoS Comp. Biol.},
	Number = {11},
	Pages = {e1003913},
	Title = {Inference of epidemiological dynamics based on simulated phylogenies using birth-death and coalescent models},
	Volume = {10},
	Year = {2014}}

@article{Bouchard2012,
	Author = {A. Bouchard-C\^ot\'e and S. Sankararaman and M. I. Jordan},
	Journal = {Syst. Biol.},
	Number = {4},
	Pages = {579--593},
	Title = {Phylogenetic Inference via Sequential Monte Carlo},
	Volume = {61},
	Year = {2012}}

@article{Bouckaert2012,
	Author = {R. Bouckaert and P. Lemey and M. Dunn and S. J. Greenhill and A. V. Alekseyenko and A. J. Drummond and R. D. Gray and M. A. Suchard and Q. D. Atkinson},
	Journal = {Science},
	Pages = {957--960},
	Title = {Mapping the origins and expansion of the Indo-European language family},
	Volume = {337},
	Year = {2012}}

@article{Bouckaert2015,
	Author = {R. Bouckaert},
	Journal = {bioRxiv doi: http://dx.doi.org/10.1101/016311},
	Title = {Phylogeography by diffusion on a sphere},
	Year = {2015}}

@article{Brockmann2006,
	Author = {D. Brockmann and L. Hufnagel and T. Geisel},
	Journal = {Nature},
	Pages = {462--465},
	Title = {The scaling laws of human travel},
	Volume = {439},
	Year = {2006}}

@article{Brockmann2013,
	Author = {D. Brockmann and D. Helbing},
	Journal = {Science},
	Pages = {1337--1342},
	Title = {The hidden geometry of complex, network-driven contagion phenomena},
	Volume = {342},
	Year = {2013}}

@article{Bryja2014,
	Author = {J. Bryja and O. Mikula and R. \u{S}umbera and Y. Meheretu and T. Aghov{\'a} and L. A. Lavrenchenko and V. Mazoch and N. Oguge and J. S. Mbau and K. Welegerima and N. Amundala and M. Colyn and H. Leirs and E. Verheyen},
	Journal = {BMC Evol. Biol.},
	Pages = {256},
	Title = {Pan-{A}frican phylogeny of Mus (subgenus Nannomys) reveals one of the most successful mammal radiations in {A}frica},
	Volume = {14},
	Year = {2014}}

@article{Carlin,
	Author = {B. P. Carlin and S. Chib},
	Journal = {J. R. Stat. Soc. B},
	Pages = {473--484},
	Title = {Bayesian model choice via Markov Chain Monte Carlo},
	Volume = {57},
	Year = {1995}}

@article{Chretien,
	Author = {J.-P. Chretien and C. M. Rivers and M. E. Johansson},
	Journal = {PLoS Med.},
	Number = {8},
	Pages = {e1002109},
	Title = {Make Data Sharing Routine to Prepare for Public Health Emergencies},
	Volume = {13},
	Year = {2016}}

@article{Comas2013,
	Author = {I. Comas and M. Coscolla and T. Luo and S. Borrell and K. E. Holt and M. Kato-Maeda and J. Parkhill and B. Malla and S. Berg and G. Thwaites and D. Yeboah-Manu and G. Bothamley and J. Mei and L. Wei and S. Bentley and S. R. Harris and S. Niemann and R. Diel and A. Aseffa and Q. Gao and D. Young and S. Gagneux},
	Journal = {Nature Genet.},
	Number = {10},
	Pages = {1176--1182},
	Title = {Out-of-{A}frica migration and Neolithic coexpansion of Mycobacterium tuberculosis with modern humans},
	Volume = {45},
	Year = {2013}}

@article{Cottam2008,
	Author = {E. M. Cottam and G. Th{\'e}baud and J. Wadsworth and J. Gloster and L. Mansley and D. J. Paton and D. P. King and D. T. Haydon},
	Journal = {Proc. R. Soc. B},
	Pages = {887--895},
	Title = {Integrating genetic and epidemiological data to determine transmission pathways of foot-and-mouth disease virus},
	Volume = {275},
	Year = {2008}}

@article{Cotten2014,
	Author = {M. Cotten and S. J. Watson and A. I. Zumla and H. G. Makhdoom and A. L. Palser and S. H. Ong and A. A. {Al Rabeeah} and R. F. Alkaheem and A. Assiri and J. A. Al-Tawfiq and A. Albarrak and M. Barry and A. Shibl and F. A. Alrabiah and S. Hajjar and H. H. Balkhy and H. Flemban and A. Rambaut and P. Kellam and Z. A. Memish},
	Journal = {mBio},
	Number = {1},
	Pages = {e01062-13},
	Title = {Spread, circulation, and evolution of the {M}iddle {E}ast Respiratory Syndrome coronavirus},
	Volume = {5},
	Year = {2014}}

@article{Cybis2013,
	Author = {G. B. Cybis and J. S. Sinsheimer and P. Lemey and M. A. Suchard},
	Journal = {Phil. Trans. R. Soc. B},
	Pages = {20120206},
	Title = {Graph hierarchies for phylogeography},
	Volume = {368},
	Year = {2013}}

@article{Cybis2015,
	Author = {G. B. Cybis and J. S. Sinsheimer and T. Bedford and A. E. Mather and P. Lemey and M. A. Suchard},
	Journal = {Ann. Appl. Stat.},
	Number = {2},
	Pages = {969--991},
	Title = {Assessing phenotypic correlations through the multivariate phylogenetic latent liability model},
	Volume = {9},
	Year = {2015}}

@article{Dearlove2015,
	Author = {B. L. Dearlove and A. J. Cody and B. Pascoe and G. M{\'e}ric and D. J. Wilson and S. K. Sheppard},
	Journal = {The ISME Journal},
	Title = {Rapid host switching in generalist {C}ampylobacter strains erodes the signal for tracing human infections},
	Volume = {(in press)},
	Year = {2015}}

@article{DeMaio2015,
	Author = {N. {De Maio} and C.-H. Wu and K. M. O'Reilly and D. Wilson},
	Journal = {PLoS Genet.},
	Number = {8},
	Pages = {e1005421},
	Title = {New routes to phylogeography: a {B}ayesian structured coalescent approximation},
	Volume = {11},
	Year = {2015}}

@book{DoucetSMC,
	Annote = {SIGNATUR = 764.243},
	Date-Modified = {2018-07-02 09:36:23 +0000},
	Editor = {A. Doucet and N. de Freitas and N. Gordon},
	Keywords = {FUNDAMENTALS: mathematic},
	Place = {Favoritenstrasse 9/4th Floor/1863},
	Publisher = {Springer},
	Title = {Sequential {Monte Carlo} Methods in Practice},
	Year = {2001}}

@article{Drummond02,
	Author = {A. J. Drummond and G. K. Nicholls and A. G. Rodrigo and W. Solomon},
	Journal = {Genetics},
	Number = {3},
	Pages = {1307--1320},
	Title = {Estimating mutation parameters, population history and genealogy simultaneously from temporally spaced sequence data.},
	Volume = {161},
	Year = {2002}}

@article{Drummond03,
	Author = {A. J. Drummond and O. G. Pybus and A. Rambaut and R. Forsberg and A. G. Rodrigo},
	Journal = {Trends Ecol. Evol.},
	Number = {9},
	Pages = {481--488},
	Title = {Measurably evolving populations},
	Volume = {18},
	Year = {2003}}

@article{Drummond05,
	Author = {A. J. Drummond and A. Rambaut and B. Shapiro and O. G. Pybus},
	Journal = {Mol. Biol. Evol.},
	Number = {5},
	Pages = {1185--1192},
	Title = {{B}ayesian coalescent inference of past population dynamics from molecular sequences.},
	Volume = {22},
	Year = {2006}}

@article{Drummond06,
	Author = {A. J. Drummond and S. Y. W. Ho and M. J. Phillips and A. Rambaut},
	Journal = {PLoS Biol.},
	Number = {5},
	Pages = {e88},
	Title = {Relaxed phylogenetics and dating with confidence.},
	Volume = {4},
	Year = {2006}}

@article{Drummond2010,
	Author = {A. J. Drummond and M. A. Suchard},
	Journal = {BMC Biol.},
	Pages = {114},
	Title = {Bayesian random local clocks, or one rate to rule them all},
	Volume = {8},
	Year = {2010}}

@article{Dudas2014,
	Author = {G. Dudas and A. Rambaut},
	Journal = {PLoS Currents: Outbreaks},
	Title = {Phylogenetic analysis of {G}uinea 2014 {EBOV} Ebolavirus outbreak},
	Volume = {6},
	Year = {2014}}

@article{Dudas2017,
	Author = {G. Dudas and L. M. Carvalho and T. Bedford and A. J. Tatem and G. Baele and N. R. Faria and D. J. Park and J. T. Ladner and A. Arias and D. Asogun and F. Bielejec and S. L. Caddy and M. Cotten and J. D'Ambrozio and S. Dellicour and A. Di Caro and J. D. {Diclaro II} and S. Durrafour and M. J. Elmore and L. S. {Fakoli III} and O. Faye and M. L. Gilbert and S. M. Gevao and S. Gire and A. Gladden-Young and A. Gnirke and A. Goba and D. S. Grant and B. L. Haagmans and J. A. Hiscox and U. Jah and B. Kargbo and J. R. Kugelman and D. Liu and J. Lu and C. M. Malboeuf and S. Mate and D. A. Matthews and C. B. Matranga and L. W. Meredith and J. Qu and J. Quick and S. D. Pas and M. V. T. Phan and G. Pollakis and C. B. Reusken and M. Sanchez-Lockhart and S. F. Schaffner and J. S. Schieffelin and R. S. Sealfon and E. Simon-Loriere and S. L. Smits and K. Stoecker and L. Thorne and E. A. Tobin and M. A. Vandi and S. J. Watson and K. West and S. Whitmer and M. R. Wiley and S. M. Winnicki and S. Wohl and R. W\"olfel and N. L. Yozwiak and K. G. Andersen and S. O. Blyden and F. Bolay and M. W. Carroll and B. Dahn and B. Diallo and P. Formenty and C. Fraser and G. F. Gao and R. F. Garry and I. Goodfellow and S. G\"unther and C. T. Happi and E. C. Holmes and S. Ke\"ita and P. Kellam and M. P. G. Koopmans and J. H. Kuhn and N. J. Loman and N. Magassouba and D. Naidoo and S. T. Nichol and T. Nyenswah and G. Palacios and O. G. Pybus and P. C. Sabeti and A. Sall and U. Str\"oher and I. Wurie and M. A. Suchard and P. Lemey and A. Rambaut},
	Date-Modified = {2019-06-20 16:04:32 +0000},
	Journal = {Nature},
	Number = {7650},
	Pages = {309},
	Title = {Virus genomes reveal factors that spread and sustained the Ebola epidemic},
	Volume = {544},
	Year = {2017}}

@article{Duffy,
	Author = {S. Duffy and L. A. Shackleton and E. C. Holmes},
	Journal = {Nat. Rev. Genet.},
	Pages = {267--276},
	Title = {Rates of evolutionary change in viruses: patterns and determinants.},
	Volume = {9},
	Year = {2008}}

@article{Dunn2013,
	Author = {T. Dunn and N. Kruspe and N. Burenhult},
	Journal = {Human Biol.},
	Pages = {383--400},
	Title = {Time and place in the prehistory of the {A}slian languages},
	Volume = {85},
	Year = {2013}}

@article{Editorial,
	Author = {{Nature Microbiology Editorial}},
	Journal = {Nature Microbiol.},
	Number = {16028},
	Title = {Don't wait to share data on {Z}ika},
	Volume = {1},
	Year = {2016}}

@article{EditorialComms,
	Author = {{Nature Communications Editorial}},
	Journal = {Nature Comms.},
	Number = {2817},
	Title = {Data sharing and the future of science},
	Volume = {9},
	Year = {2018}}

@article{Edo-Matas2011,
	Author = {D. Edo-Matas and P. Lemey and J. A. Tom and C. Serna-Bolea and A. E. van den Blink and A. B. Van 't Wout and H. Schuitemaker and M. A. Suchard},
	Journal = {Mol. Biol. Evol.},
	Number = {5},
	Pages = {1605--1616},
	Title = {Impact of {CCR}5delta32 host genetic background and disease progression on {HIV}-1 intrahost evolutionary processes: efficient hypothesis testing through hierarchical phylogenetic models},
	Volume = {28},
	Year = {2011}}

@incollection{Edwards1964,
	Author = {A. W. F. Edwards and L. L. Cavalli-Sforza},
	Booktitle = {Phenetic and Phylogenetic Classification},
	Editor = {V. H. Heywood and J. McNeill},
	Pages = {67--76},
	Publisher = {Systematics Association pub. no. 6, London},
	Title = {Reconstruction of evolutionary trees},
	Year = {1964}}

@article{Edwards2011,
	Author = {C. J. Edwards and M. A. Suchard and P. Lemey and J. J. Welch and I. Barnes and T. L. Fulton and R. Barnett and T. C. O'Connell and P. Coxon and N. Monaghan and C. E. Valdiosera and E. D. Lorenzen and E. Willerslev and G. F. Baryshnikov and A. Rambaut and M. G. Thomas and D. G. Bradley and B. Shapiro},
	Journal = {Curr. Biol.},
	Number = {15},
	Pages = {1251--1258},
	Title = {Ancient hybridization and an {I}rish origin for the modern polar bear matriline},
	Volume = {21},
	Year = {2011}}

@article{Eisen2003,
	Author = {J. A. Eisen and C. M. Fraser},
	Journal = {Science},
	Number = {5626},
	Pages = {1706--1707},
	Title = {Phylogenomics: intersection of evolution and genomics},
	Volume = {300},
	Year = {2003}}

@article{Ewing2004,
	Author = {G. Ewing and G. Nicholls and A. Rodrigo},
	Journal = {Genetics},
	Pages = {2407--2420},
	Title = {Using temporally spaced sequences to simultaneously estimate migration rates, mutation rate and population sizes in measurably evolving populations},
	Volume = {168},
	Year = {2004}}

@article{Fan,
	Author = {Y. Fan and R. Wu and M. H. Chen and L. Kuo and P. O. Lewis},
	Journal = {Mol. Biol. Evol.},
	Number = {1},
	Pages = {523--532},
	Title = {Choosing among partition models in {B}ayesian phylogenetics.},
	Volume = {28},
	Year = {2011}}

@article{Faria2012,
	Author = {N. R. Faria and M. A. Suchard and A. Abecasis and J. D. Sousa and N. Ndembi and I. Bonfim and R. J. Camacho and A.-M. Vandamme and P. Lemey},
	Journal = {Infect. Genet. Evol.},
	Pages = {453--460},
	Title = {Phylodynamics of the {HIV-1 CRF02\_AG} clade in {C}ameroon},
	Volume = {12},
	Year = {2012}}

@article{Faria2013,
	Author = {N. R. Faria and M. A. Suchard and A. Rambaut and D. G. Streicker and P. Lemey},
	Journal = {Phil. Trans. R. Soc. B},
	Number = {1614},
	Pages = {20120196},
	Title = {Simultaneously reconstructing viral cross-species transmission history and identifying the underlying constraints},
	Volume = {368},
	Year = {2013}}

@article{Faria2014,
	Author = {N. R. Faria and A. Rambaut and M. A. Suchard and G. Baele and T. Bedford and M. J. Ward and A. J. Tatem and J. D. Sousa and N. Arinaminpathy and J. P\'epin and D. Posada and M. Peeters and O. G. Pybus and P. Lemey},
	Journal = {Science},
	Number = {6205},
	Pages = {56--61},
	Title = {The early spread and epidemic ignition of {HIV-1} in human populations.},
	Volume = {346},
	Year = {2014}}

@article{Felsenstein1981,
	Author = {J. Felsenstein},
	Journal = {J. Mol. Evol.},
	Number = {6},
	Pages = {368--376},
	Title = {Evolutionary trees from {DNA} sequences: a maximum likelihood approach},
	Volume = {17},
	Year = {1981}}

@article{Felsenstein1985,
	Author = {J. Felsenstein},
	Journal = {Am. Nat.},
	Pages = {1--15},
	Title = {Phylogenies and the comparative method},
	Volume = {125},
	Year = {1985}}

@manual{Felsenstein1993,
	Address = {Seattle Department of Genetics, University of Washington.},
	Author = {J. Felsenstein},
	Title = {{PHYLIP}: Phylogenetic Inference Package, Version 3.5c},
	Year = {1993}}

@book{FelsensteinBook,
	Author = {J. Felsenstein},
	Publisher = {Sinauer Associates, Inc.},
	Title = {Inferring phylogenies},
	Year = {2004}}

@article{Felsenstein2005,
	Author = {J. Felsenstein},
	Journal = {Phil. Trans. R. Soc. B: Biol. Sci.},
	Pages = {1427--1434},
	Title = {Using the quantitative genetic threshold model for inferences between and within species},
	Volume = {360},
	Year = {2005}}

@article{ferreira08,
	Author = {Ferreira, M. A. R. and Suchard, M. A.},
	Date-Modified = {2019-06-20 15:51:57 +0000},
	Journal = {Can. J. Stat.},
	Pages = {355--368},
	Title = {Bayesian anaylsis of elasped times in continuous-time {M}arkov chains},
	Volume = {26},
	Year = {2008}}

@article{Firth,
	Author = {C. Firth and A. Kitchen and B. Shapiro and M. A. Suchard and E. C. Holmes and A. Rambaut},
	Journal = {Mol. Biol. Evol.},
	Number = {9},
	Pages = {2038--2051},
	Title = {Using time-structured data to estimate evolutionary rates of double-stranded {DNA} viruses.},
	Volume = {27},
	Year = {2010}}

@article{Fraser2009,
	Author = {C. Fraser and C. A. Donnelly and S. Cauchemez and W. P. Hanage and M. D. {Van Kerkhove} and T. D. Hollingsworth and J. Griffin and R. F. Baggaley and H. E. Jenkins and E. J. Lyons and T. Jombart and W. R. Hinsley and N. C. Grassly and F. Balloux and A. C. Ghani and N. M. Ferguson and A. Rambaut and O. G. Pybus and H. Lopez-Gatell and C. M. Alpuche-Aranda and I. B. Chapela and E. P. Zavala and D. M. E. Guevara and F. Checchi and E. Garcia and S. Hugonnet and C. Roth and {The WHO Rapid Pandemic Assessment Collaboration}},
	Journal = {Science},
	Number = {5934},
	Pages = {1557-1561},
	Title = {Pandemic potential of a strain of Influenza {A (H1N1)}: early findings},
	Volume = {324},
	Year = {2009}}

@article{Fraser2014,
	Author = {C. Fraser and K. Lythgoe and G. E. Leventhal and G. Shirreff and T. D. Hollingsworth and S. Alizon and S. Bonhoeffer},
	Journal = {Science},
	Number = {6177},
	Pages = {1243727},
	Title = {Virulence and pathogenesis of {HIV-1} infection: an evolutionary perspective},
	Volume = {343},
	Year = {2014}}

@article{Freckleton2012,
	Author = {R. P. Freckleton},
	Journal = {Methods Ecol. Evol.},
	Pages = {940--947},
	Title = {Fast likelihood calculations for comparative analyses},
	Volume = {3},
	Year = {2012}}

@article{Friel,
	Author = {N. Friel and A. N. Petitt},
	Journal = {J. R. Stat. Soc. B},
	Number = {3},
	Pages = {589--607},
	Title = {Marginal likelihood estimation via power posteriors.},
	Volume = {70},
	Year = {2008}}

@article{Frost2010,
	Author = {S. D. W. Frost and E. M. Volz},
	Journal = {Phil. Trans. R. Soc. B},
	Pages = {1879--1890},
	Title = {Viral phylodynamics and the search for an `effective number of infections'},
	Volume = {365},
	Year = {2010}}

@article{Frost2015,
	Author = {S. D. W. Frost and O. G. Pybus and J. R. Gog and C. Viboud and S. Bonhoeffer and T. Bedford},
	Journal = {Epidemics},
	Pages = {88--92},
	Title = {Eight challenges in phylodynamic inference},
	Volume = {10},
	Year = {2015}}

@article{Gelman,
	Author = {A. Gelman and X-L. Meng},
	Journal = {Stat. Sci.},
	Number = {2},
	Pages = {163--185},
	Title = {Simulating normalizing constants: From importance sampling to bridge sampling to path sampling.},
	Volume = {13},
	Year = {1998}}

@book{Gelman04,
	Author = {A. Gelman and J. B. Carlin and H. S. Stern and D. B. Rubin},
	Publisher = {Chapman \& Hall/CRC},
	Title = {{B}ayesian Data Analysis},
	Year = {2004}}

@article{Gernhard2008,
	Author = {T. Gernhard},
	Journal = {J. Theor. Biol.},
	Number = {4},
	Pages = {769--778},
	Title = {The conditioned reconstructed process.},
	Volume = {253},
	Year = {2008}}

@article{Gianola1982,
	Author = {D. Gianola},
	Journal = {J. Anim. Sci.},
	Pages = {1079--1096},
	Title = {Theory and analysis of threshold characters},
	Volume = {54},
	Year = {1982}}

@article{Gill,
	Author = {M. S. Gill and P. Lemey and N. R. Faria and A. Rambaut and B. Shapiro and M. A. Suchard},
	Journal = {Mol. Biol. Evol.},
	Number = {3},
	Pages = {713--724},
	Title = {Improving {B}ayesian population dynamics inference: a coalescent-based model for multiple loci},
	Volume = {30},
	Year = {2013}}

@article{Gire2014,
	Abstract = {The high rate of mortality in the current Ebola epidemic has made it difficult for researchers to collect samples of the virus and study its evolution. Gire et al. describe Ebola epidemiology on the basis of 99 whole-genome sequences, including samples from 78 affected individuals. The authors analyzed changes in the viral sequence and conclude that the current outbreak probably resulted from the spread of the virus from central Africa in the past decade. The outbreak started from a single transmission event from an unknown animal reservoir into the human population. Two viral lineages from Guinea then spread from person to person into Sierra Leone.Science, this issue p. 1369In its largest outbreak, Ebola virus disease is spreading through Guinea, Liberia, Sierra Leone, and Nigeria. We sequenced 99 Ebola virus genomes from 78 patients in Sierra Leone to ~2000{\texttimes} coverage. We observed a rapid accumulation of interhost and intrahost genetic variation, allowing us to characterize patterns of viral transmission over the initial weeks of the epidemic. This West African variant likely diverged from central African lineages around 2004, crossed from Guinea to Sierra Leone in May 2014, and has exhibited sustained human-to-human transmission subsequently, with no evidence of additional zoonotic sources. Because many of the mutations alter protein sequences and other biologically meaningful targets, they should be monitored for impact on diagnostics, vaccines, and therapies critical to outbreak response.},
	Author = {Gire, Stephen K. and Goba, Augustine and Andersen, Kristian G. and Sealfon, Rachel S. G. and Park, Daniel J. and Kanneh, Lansana and Jalloh, Simbirie and Momoh, Mambu and Fullah, Mohamed and Dudas, Gytis and Wohl, Shirlee and Moses, Lina M. and Yozwiak, Nathan L. and Winnicki, Sarah and Matranga, Christian B. and Malboeuf, Christine M. and Qu, James and Gladden, Adrianne D. and Schaffner, Stephen F. and Yang, Xiao and Jiang, Pan-Pan and Nekoui, Mahan and Colubri, Andres and Coomber, Moinya Ruth and Fonnie, Mbalu and Moigboi, Alex and Gbakie, Michael and Kamara, Fatima K. and Tucker, Veronica and Konuwa, Edwin and Saffa, Sidiki and Sellu, Josephine and Jalloh, Abdul Azziz and Kovoma, Alice and Koninga, James and Mustapha, Ibrahim and Kargbo, Kandeh and Foday, Momoh and Yillah, Mohamed and Kanneh, Franklyn and Robert, Willie and Massally, James L. B. and Chapman, Sin{\'e}ad B. and Bochicchio, James and Murphy, Cheryl and Nusbaum, Chad and Young, Sarah and Birren, Bruce W. and Grant, Donald S. and Scheiffelin, John S. and Lander, Eric S. and Happi, Christian and Gevao, Sahr M. and Gnirke, Andreas and Rambaut, Andrew and Garry, Robert F. and Khan, S. Humarr and Sabeti, Pardis C.},
	Doi = {10.1126/science.1259657},
	Eprint = {http://science.sciencemag.org/content/345/6202/1369.full.pdf},
	Issn = {0036-8075},
	Journal = {Science},
	Number = {6202},
	Pages = {1369--1372},
	Publisher = {American Association for the Advancement of Science},
	Title = {Genomic surveillance elucidates Ebola virus origin and transmission during the 2014 outbreak},
	Url = {http://science.sciencemag.org/content/345/6202/1369},
	Volume = {345},
	Year = {2014},
	Bdsk-Url-1 = {http://science.sciencemag.org/content/345/6202/1369},
	Bdsk-Url-2 = {http://dx.doi.org/10.1126/science.1259657}}

@article{Goldman1994,
	Author = {Goldman, N and Yang, Z},
	Date-Modified = {2012-12-05 20:44:23 +0000},
	Eprint = {http://mbe.oxfordjournals.org/content/11/5/725.full.pdf+html},
	Journal = {Molecular Biology and Evolution},
	Number = {5},
	Pages = {725-736},
	Title = {A codon-based model of nucleotide substitution for protein-coding {DNA} sequences.},
	Url = {http://mbe.oxfordjournals.org/content/11/5/725.abstract},
	Volume = {11},
	Year = {1994},
	Bdsk-Url-1 = {http://mbe.oxfordjournals.org/content/11/5/725.abstract}}

@article{Gonzalez2008,
	Author = {M. Gonz{\'a}lez and C. Hidalgo and A. Barab{\'a}si},
	Journal = {Nature},
	Pages = {779--782},
	Title = {Understanding individual human mobility patterns},
	Volume = {453},
	Year = {2008}}

@article{Grafen1989,
	Author = {A. Grafen},
	Journal = {Phil. Trans. R. Soc. Lond. B},
	Pages = {119--157},
	Title = {The phylogenetic regression},
	Volume = {326},
	Year = {1989}}

@article{Grafen1992,
	Author = {A. Grafen},
	Journal = {J. Theor. Biol.},
	Pages = {405-423},
	Title = {The uniqueness of the phylogenetic regression},
	Volume = {156},
	Year = {1992}}

@article{Gray,
	Author = {R. R. Gray and A. J. Tatem and J. A. Johnson and A. V. Alekseyenko and O. G. Pybus and M. A. Suchard and M. Salemi},
	Journal = {Mol. Biol. Evol.},
	Number = {5},
	Pages = {1593--1603},
	Title = {Testing spatiotemporal hypothesis of bacterial evolution using Methicillin-resistant Staphylococcus aureus {ST239} genome-wide data within a {B}ayesian framework.},
	Volume = {28},
	Year = {2011}}

@article{Grenfell,
	Author = {B. T. Grenfell and O. G. Pybus and J. R. Gog and J. L. N. Wood and J. M. Daly and J. A. Mumford and E. C. Holmes},
	Journal = {Science},
	Pages = {327--332},
	Title = {Unifying the epidemiological and evolutionary dynamics of pathogens},
	Volume = {303},
	Year = {2004}}

@book{Haeckel1866,
	Address = {Berlin},
	Author = {E. Haeckel},
	Publisher = {Georg Reimer},
	Title = {Generelle morphologie der organismen : allgemeine Grundz{\"u}ge der organischen formen-wissenschaft, mechanisch begr{\"u}ndet durch die von {C}harles {D}arwin reformirte descendenz-theorie},
	Year = {1866}}

@article{Hansen1997,
	Author = {T. F. Hansen},
	Journal = {Evolution},
	Pages = {1341--1351},
	Title = {Stabilizing selection and the comparative analysis of adaptation},
	Volume = {51},
	Year = {1997}}

@article{Hartfield2014,
	Author = {M. Hartfield and R. Bull and P. A. White and A. Lloyd and F. Luciani and S. Alizon and {on behalf of the HITS investigators}},
	Journal = {Evol. Appl.},
	Number = {5},
	Pages = {533--547},
	Title = {Evidence that hepatitis {C} virus genome partly controls infection outcome},
	Volume = {7},
	Year = {2014}}

@article{Hedge2013,
	Author = {J. Hedge and S. J. Lycett and A. Rambaut},
	Journal = {Biol. Lett.},
	Pages = {20130331},
	Title = {Real-time characterization of the molecular epidemiology of an influenza pandemic},
	Volume = {9},
	Year = {2013}}

@book{Henderson1984,
	Author = {C. R. Henderson},
	Publisher = {University of Guelph, Guelph, Ontario},
	Title = {Applications of linear models in animal breeding},
	Year = {1984}}

@article{Ho2007,
	Author = {S. Y. W. Ho and L. S. Jermiin},
	Journal = {Syst. Biol.},
	Number = {4},
	Pages = {623--637},
	Title = {Tracing the decay of the historical signal in biological sequence data},
	Volume = {53},
	Year = {2007}}

@article{Hoaglin,
	Author = {D. C. Hoaglin and R. E. Welsch},
	Journal = {Am. Stat.},
	Pages = {17--22},
	Title = {The hat matrix in regression and {ANOVA}},
	Volume = {32},
	Year = {1978}}

@article{Hodcroft2014,
	Author = {E. Hodcroft and J. D. Hadfield and E. Fearnhill and A. Phillips and D. Dunn and S. O'Shea and D. Pillay and A. J. {Leigh Brown} and {on behalf of the UK HIV Drug Resistance Database and the UK CHIC Study}},
	Journal = {PLoS Path.},
	Number = {5},
	Pages = {e1004112},
	Title = {The contribution of viral genotype to plasma viral set-point in {HIV} infection},
	Volume = {10},
	Year = {2014}}

@article{Hoeting,
	Author = {J. A. Hoeting and D. Madigan and A. E. Raftery and C .T. Volinsky},
	Journal = {Stat. Sci.},
	Number = {4},
	Pages = {382--417},
	Title = {Bayesian model averaging: a tutorial},
	Volume = {14},
	Year = {1999}}

@article{Holmes1995,
	Author = {E. C. Holmes and S. Nee and A. Rambaut and G. P. Garnett and P. H. Harvey},
	Journal = {Phil. Trans. R. Soc. Lond. B},
	Pages = {33--40},
	Title = {Revealing the history of infectious disease epidemics through phylogenetic trees},
	Volume = {349},
	Year = {1995}}

@book{Holmes1999,
	Author = {E. C. Holmes and O. G. Pybus and P. Harvey},
	Booktitle = {The evolution of {HIV}},
	Publisher = {Johns Hopkins University Press},
	Title = {The molecular population dynamics of {HIV-1}},
	Year = {1999}}

@article{Holmes2004,
	Author = {E. Holmes},
	Journal = {Human Ecology},
	Pages = {745--756},
	Title = {The phylogeography of human viruses},
	Volume = {13},
	Year = {2004}}

@article{Housworth2004,
	Author = {E. A. Housworth and E. P. Martins and M. Lynch},
	Journal = {Am. Nat.},
	Number = {1},
	Pages = {84--96},
	Title = {The phylogenetic mixed model},
	Volume = {163},
	Year = {2004}}

@article{Hudson1983,
	Author = {R. R. Hudson},
	Journal = {Theor. Popul. Biol.},
	Number = {2},
	Pages = {183--201},
	Title = {Properties of a neutral allele model with intragenic recombination},
	Volume = {23},
	Year = {1983}}

@article{Hudson1990,
	Author = {R. R. Hudson},
	Journal = {Oxf. Surv. Evol. Biol.},
	Pages = {1--44},
	Title = {Gene genealogies and the coalescent process},
	Volume = {7},
	Year = {1990}}

@article{Huelsenbeck2001,
	Author = {J. P. Huelsenbeck and F. Ronquist and R. Nielsen and J. P. Bollback},
	Journal = {Science},
	Number = {5550},
	Pages = {2310--2314},
	Title = {{B}ayesian inference of phylogeny and its impact on evolutionary biology.},
	Volume = {294},
	Year = {2001}}

@article{HKY,
	Author = {M. Hasegawa and H. Kishino and T. Yano},
	Journal = {J. Mol. Evol.},
	Pages = {160--174},
	Title = {Dating of the human-ape splitting by a molecular clock of mitochondrial {DNA}.},
	Volume = {22},
	Year = {1985}}

@article{Hofreiter2001,
	Author = {M. Hofreiter and D. Serre and H. N. Poinar and M. Kuch and S. P{\"a}abo},
	Journal = {Nat. Rev. Genet.},
	Pages = {353--359},
	Title = {Ancient {DNA}},
	Volume = {2},
	Year = {2001}}

@inproceedings{Jeffreys,
	Author = {H. Jeffreys},
	Booktitle = {Proceedings of the Cambridge Philosophical Society},
	Pages = {203--222},
	Title = {Some tests of significance treated by theory of probability.},
	Volume = {31},
	Year = {1935}}

@article{Jeffroy2006,
	Author = {O. Jeffroy and H. Brinkmann and F. Delsuc and H. Philippe},
	Journal = {Trends Genet.},
	Number = {4},
	Pages = {225--231},
	Title = {Phylogenomics: the beginning of incongruence?},
	Volume = {22},
	Year = {2006}}

@article{Jombart2011,
	Author = {T. Jombart and R. M. Eggo and P. J. Dodd and F. Balloux},
	Journal = {Heredity},
	Pages = {383--390},
	Title = {Reconstructing disease outbreaks from genetic data: a graph approach},
	Volume = {106},
	Year = {2011}}

@article{Jombart2014,
	Author = {T. Jombart and A. Cori and X. Didelot and S. Cauchemez and C. Fraser and N. Ferguson},
	Journal = {PLoS Comp. Biol.},
	Number = {1},
	Pages = {e1003457},
	Title = {Bayesian reconstruction of disease outbreaks by combining epidemiological and genomic data},
	Volume = {10},
	Year = {2014}}

@article{Karcher2015,
	Author = {M. D. Karcher and J. A. Palacios and T. Bedford and M. A. Suchard and V. N. Minin},
	Journal = {arXiv:1510.00775 [stat.ME]},
	Title = {Quantifying and mitigating the effect of preferential sampling on phylodynamic inference},
	Year = {2015}}

@article{Kass,
	Author = {R. E. Kass and A. E. Raftery},
	Journal = {J. Am. Stat. Assoc.},
	Number = {430},
	Pages = {773--795},
	Title = {{B}ayes factors},
	Volume = {90},
	Year = {1995}}

@article{Kendall1948,
	Author = {D. G. Kendall},
	Journal = {Ann. Math.},
	Number = {1},
	Pages = {1--15},
	Title = {On the generalized ``birth-and-death'' process},
	Volume = {19},
	Year = {1948}}

@article{Kimura1953,
	Author = {M. Kimura},
	Journal = {Ann. Rep. Nat. Inst. Genet.},
	Pages = {62--63},
	Title = {Stepping stone model of population},
	Volume = {3},
	Year = {1953}}

@article{Kingman1982,
	Author = {J. F. C. Kingman},
	Journal = {J. Appl. Probab.},
	Pages = {27--43},
	Title = {On the genealogy of large populations},
	Volume = {19},
	Year = {1982}}

@article{Koel2013,
	Author = {B. F. Koel and D. F. Burke and T. M. Bestebroer and S. {van der Vliet} and G. C. M. Zondag and G. Vervaet and E. Skepner and N. S. Lewis and M. I. J. Spronken and C. A. Russell and M. Y. Eropkin and A. C. Hurt and I. G. Barr and J. C. {de Jong} and G. F. Rimmelzwaan and A. D. M. E. Osterhaus and R. A. M. Fouchier and D. J. Smith},
	Journal = {Science},
	Number = {6161},
	Pages = {976--979},
	Title = {Substitutions near the receptor binding site determine major antigenic change during influenza virus evolution},
	Volume = {342},
	Year = {2013}}

@article{KL,
	Author = {S. Kullback and R. A. Leibler},
	Journal = {Annals of Mathematical Statistics},
	Number = {1},
	Pages = {79--86},
	Title = {On Information and Sufficiency},
	Volume = {22},
	Year = {1951}}

@article{Kuhnert2014,
	Author = {D. K{\"u}hnert and T. Stadler and T. G. Vaughan and A. J. Drummond},
	Journal = {J. R. Soc. Interface},
	Pages = {20131106},
	Title = {Simultaneous reconstruction of evolutionary history and epidemiological dynamics from viral sequences with the birth-death {SIR} model},
	Volume = {11},
	Year = {2014}}

@article{Kumar,
	Author = {S. Kumar and A. J. Filipski and F. U. Battistuzzi and S. L. Kosakovsky Pond and K. Tamura},
	Journal = {Mol. Biol. Evol.},
	Number = {2},
	Pages = {457--472},
	Title = {Statistics and truth in phylogenomics},
	Volume = {29},
	Year = {2012}}

@article{Lai2012,
	Author = {J. Lai and J. Jin and J. Kubelka and D. A. Liberles},
	Journal = {J. Mol. Biol.},
	Number = {3},
	Pages = {442--459},
	Title = {A phylogenetic analysis of Normal Modes evolution in enzymes and its Relationship to enzyme function},
	Volume = {422},
	Year = {2012}}

@article{LartillotPhilippe,
	Author = {N. Lartillot and H. Philippe},
	Journal = {Syst. Biol.},
	Number = {2},
	Pages = {195--207},
	Title = {Computing {B}ayes factors using thermodynamic integration.},
	Volume = {55},
	Year = {2006}}

@article{Lartillot2011,
	Author = {N. Lartillot and R. Poujol},
	Journal = {Mol. Biol. Evol.},
	Number = {1},
	Pages = {729--744},
	Title = {A phylogenetic model for investigating correlated evolution of substitution rates and continuous phenotypic characters},
	Volume = {28},
	Year = {2011}}

@article{Lee2013,
	Author = {S. Lee and T. Hasegawa},
	Journal = {PLoS ONE},
	Number = {4},
	Pages = {e62243},
	Title = {Evolution of the {A}inu Language in Space and Time},
	Volume = {8},
	Year = {2013}}

@article{Lee2014,
	Author = {M. S. Y. Lee and A. Cau and D. Naish and G. J. Dyke},
	Journal = {Science},
	Number = {6196},
	Pages = {562--566},
	Title = {Sustained miniaturization and anatomical innovation in the dinosaurian ancestors of birds},
	Volume = {345},
	Year = {2014}}

@article{Lemey2006,
	Author = {P. Lemey and A. Rambaut and O. G. Pybus},
	Journal = {AIDS Rev.},
	Pages = {125--140},
	Title = {{HIV} evolutionary dynamics within and among hosts},
	Volume = {8},
	Year = {2006}}

@article{Lemey2009,
	Author = {P. Lemey and A. Rambaut and A. J. Drummond and M. A. Suchard},
	Journal = {PLoS Comp. Biol.},
	Number = {9},
	Pages = {e1000520},
	Title = {{B}ayesian phylogeography finding its roots.},
	Volume = {5},
	Year = {2009}}

@article{Lemey2010,
	Author = {P. Lemey and A. Rambaut and J. J. Welch and M. A. Suchard},
	Journal = {Mol. Biol. Evol.},
	Number = {8},
	Pages = {1877--1885},
	Title = {Phylogeography takes a relaxed random walk in continuous space and time},
	Volume = {27},
	Year = {2010}}

@article{Lemey2014,
	Author = {P. Lemey and A. Rambaut and T. Bedford and N. Faria and F. Bielejec and G. Baele and C. A. Russell and D. J. Smith and O. G. Pybus and D. Brockmann and M. A. Suchard},
	Journal = {PLoS Path.},
	Number = {2},
	Pages = {e1003932},
	Title = {Unifying viral genetics and human transportation data to predict the global transmission dynamics of human influenza {H3N2}},
	Volume = {10},
	Year = {2014}}

@book{LemeyBook,
	Editor = {P. Lemey and M. Salemi and A.-M. Vandamme},
	Publisher = {Cambridge},
	Title = {The phylogenetic handbook: a practical approach to phylogenetic analysis and hypothesis testing},
	Year = {2009}}

@article{Lemmon2008,
	Author = {A. Lemmon and E. Lemmon},
	Journal = {Syst. Biol.},
	Pages = {544--561},
	Title = {A likelihood framework for estimating phylogeographical history on a continuous landscape},
	Volume = {57},
	Year = {2008}}

@article{Lepage,
	Author = {T. Lepage and D. Bryant and H. Philippe and N. Lartillot},
	Journal = {Mol. Biol. Evol.},
	Number = {12},
	Pages = {2669--2680},
	Title = {A general comparison of relaxed molecular clock models.},
	Volume = {24},
	Year = {2007}}

@article{Li2012,
	Author = {W. L. S. Li and A. J. Drummond},
	Journal = {Mol. Biol. Evol.},
	Number = {2},
	Pages = {751--761},
	Title = {Model averaging and {B}ayes factor calculation of relaxed molecular clocks in {B}ayesian phylogenetics.},
	Volume = {29},
	Year = {2012}}

@article{Longdon2011,
	Author = {B. Longdon and J. D. Hadfield and C. L. Webster and D. J. Obbard and F. M. Jiggins},
	Journal = {PLoS Path.},
	Number = {9},
	Pages = {e1002260},
	Title = {Host phylogeny determines viral persistence and replication in novel hosts},
	Volume = {7},
	Year = {2011}}

@article{Longdon2015,
	Author = {B. Longdon and J. D. Hadfield and J. P. Day and S. C. L. Smith and J. E. McGonigle and R. Cogni and C. Cao and F. M. Jiggins},
	Journal = {PLoS Path.},
	Number = {3},
	Pages = {e1004728},
	Title = {The causes and consequences of changes in virulence following pathogen host shifts},
	Volume = {11},
	Year = {2015}}

@article{Lorion2013,
	Author = {J. Lorion and S. Kiel and B. Faure and M. Kawato and S. Y. W. Ho and B. Marshall and S. Tsuchida and J.-I. Miyazaki and Y. Fujiwara},
	Journal = {Proc. R. Soc. B},
	Pages = {20131243},
	Title = {Adaptive radiation of chemosymbiotic deep-sea mussels},
	Volume = {280},
	Year = {2013}}

@article{Lu2014,
	Author = {L. Lu and S. J. Lycett and A. J. {Leigh Brown}},
	Journal = {BMC Evol. Biol.},
	Pages = {16},
	Title = {Reassortment patterns of avian influenza virus internal segments among different subtypes},
	Volume = {14},
	Year = {2014}}

@book{Lynch1998,
	Author = {M. Lynch and B. Walsh},
	Publisher = {Sinauer, Sunderland, Massachusetts},
	Title = {Genetics and analysis of quantitative traits},
	Year = {1998}}

@article{Lythgoe2012,
	Author = {K. A. Lythgoe and C. Fraser},
	Journal = {Proc. Biol. Sci.},
	Number = {1741},
	Pages = {3367--3375},
	Title = {New insights into the evolutionary rate of {HIV-1} at the within-host and epidemiological levels},
	Volume = {279},
	Year = {2012}}

@article{Maddison1984,
	Author = {W. P. Maddison and M. J. Donogue and D. R. Maddison},
	Journal = {Syst. Zool.},
	Pages = {83--103},
	Title = {Outgroup analysis and parsimony},
	Volume = {33},
	Year = {1984}}

@article{Madigan,
	Author = {D. Madigan and A. E. Raftery},
	Journal = {J. Am. Stat. Assoc.},
	Number = {428},
	Pages = {1535--1546},
	Title = {Model selection and accounting for model uncertainty in graphical models using {Occam's} window.},
	Volume = {89},
	Year = {1994}}

@article{Martins1994,
	Author = {E. P. Martins},
	Journal = {Am. Nat.},
	Number = {2},
	Pages = {193--209},
	Title = {Estimating the rate of phenotypic evolution from comparative data},
	Volume = {144},
	Year = {1994}}

@article{Martin2011,
	Author = {D. P. Martin and P. Lemey and D. Posada},
	Journal = {Mol. Ecol. Resour.},
	Number = {6},
	Pages = {943--955},
	Title = {Analysing recombination in nucleotide sequences},
	Volume = {11},
	Year = {2011}}

@article{Mather2013,
	Author = {A. E. Mather and S. W. J. Reid and D. J. Maskell and J. Parkhill and M. C. Fookes and S. R. Harris and D. J. Brown and J. E. Coia and M. R. Mulvey and M. W. Gilmour and L. Petrovska and E. de Pinna and M. Kuroda and M. Akiba and H. Izumiya and T. R. Connor and M. A. Suchard and P. Lemey and D. J. Mellor and D. T. Haydon,13 N. R. Thomson},
	Journal = {Science},
	Pages = {1514--1517},
	Title = {Distinguishable epidemics of multidrug-resistant Salmonella Typhimurium {DT104} in different hosts},
	Volume = {341},
	Year = {2013}}

@book{MCMC,
	Address = {London},
	Author = {W. R. Gilks and S. Richardson and D. J. Spiegelhalter},
	Publisher = {Chapman and Hall},
	Title = {Markov {C}hain {M}onte {C}arlo in Practice},
	Year = {1996}}

@article{Meng2014,
	Author = {Y. Meng and Z.-L. Nie and T. Deng and J. Wen and Y.-P. Yang},
	Journal = {Bot. J. Linn. Soc.},
	Pages = {435--451},
	Title = {Phylogenetics and evolution of phyllotaxy in the {S}olomon's seal genus Polygonatum (Asparagaceae:Polygonateae)},
	Volume = {176},
	Year = {2014}}

@article{Minin,
	Author = {V. M. Minin and E. W. Bloomquist and M. A. Suchard},
	Journal = {Mol. Biol. Evol.},
	Number = {7},
	Pages = {1459--1471},
	Title = {Smooth skyride through a rough skyline: {B}ayesian coalescent-based inference of population dynamics},
	Volume = {25},
	Year = {2008}}

@article{MininRobust,
	Author = {V. M. Minin and M. A. Suchard},
	Journal = {J. Math. Biol.},
	Pages = {391--412},
	Title = {Counting labeled transitions in continuous-time {M}arkov models of evolution},
	Volume = {56},
	Year = {2008}}

@article{MininMapping,
	Author = {V. M. Minin and M. A. Suchard},
	Journal = {Phil. Trans. R. Soc. Lond. B Biol. Sci.},
	Number = {1512},
	Pages = {3985--3995},
	Title = {Fast, accurate and simulation-free stochastic mapping},
	Volume = {363},
	Year = {2008}}

@article{Molak2015,
	Author = {M. Molak and M. A. Suchard and S. Y. Ho and D. W. Beilman and B. Shapiro},
	Journal = {Mol. Ecol. Resour.},
	Number = {1},
	Pages = {81--86},
	Title = {Empirical calibrated radiocarbon sampler: a tool for incorporating radiocarbon-date and calibration error into {B}ayesian phylogenetic analyses of ancient {DNA}},
	Volume = {15},
	Year = {2015}}

@article{Mollentze2013,
	Author = {N. Mollentze and J. Weyer and W. Markotter and K. {le Roux} and L. H. Nel},
	Journal = {Virus Genes},
	Pages = {569--573},
	Title = {Dog rabies in southern {A}frica: regional surveillance and phylogeographical analyses are an important component of control and elimination strategies},
	Volume = {47},
	Year = {2013}}

@article{Mollentze2014,
	Author = {N. Mollentze and L. H. Nel and S. Townsend and K. {le Roux} and K. Hampson and D. T. Haydon and S. Soubeyrand},
	Journal = {Proc. R. Soc. B},
	Pages = {20133251},
	Title = {A {B}ayesian approach for inferring the dynamics of partially observed endemic infectious diseases from space-time-genetic data},
	Volume = {281},
	Year = {2014}}

@article{Morelli2012,
	Author = {M. J. Morelli and G. Th{\'e}baud and J. Chad{\oe}uf and D. P. King and D. T. Haydon and S. Soubeyrand},
	Journal = {PLoS Comp. Biol.},
	Number = {11},
	Pages = {e1002768},
	Title = {A {B}ayesian inference framework to reconstruct transmission trees using epidemiological and genetic data},
	Volume = {8},
	Year = {2012}}

@article{MrBayes,
	Author = {Ronquist, Fredrik and Teslenko, Maxim and van der Mark, Paul and Ayres, Daniel L and Darling, Aaron and H{\"o}hna, Sebastian and Larget, Bret and Liu, Liang and Suchard, Marc A and Huelsenbeck, John P},
	Journal = {Systematic biology},
	Number = {3},
	Pages = {539--542},
	Publisher = {Oxford University Press},
	Title = {MrBayes 3.2: efficient {B}ayesian phylogenetic inference and model choice across a large model space},
	Volume = {61},
	Year = {2012}}

@article{Muller2017,
	Author = {N. F. M{\"u}ller and D. A. Rasmussen and T. Stadler},
	Journal = {Mol. Biol. Evol.},
	Number = {11},
	Pages = {2970--2981},
	Title = {The structured coalescent and its approximations},
	Volume = {34},
	Year = {2017}}

@article{Munkemuller2012,
	Author = {T. M{\"u}nkem{\"u}ller and S. Lavergne and B. Bzeznik and S. Dray and T. Jombart and K. Schiffers and W. Thuiller},
	Journal = {Methods Ecol. Evol.},
	Pages = {743--756},
	Title = {How to measure and test phylogenetic signal},
	Volume = {3},
	Year = {2012}}

@techreport{Murphy07,
	Author = {K. P. Murphy},
	Institution = {University of British Columbia},
	Title = {Conjugate {B}ayesian analysis of the {G}aussian distribution},
	Year = {2007}}

@article{Muse1994,
	Author = {Muse, S. V. and Gaut, B. S.},
	Journal = {Molecular Biology and Evolution},
	Month = {Sep},
	Number = {5},
	Pages = {715--724},
	Title = {A likelihood approach for comparing synonymous and nonsynonymous nucleotide substitution rates, with application to the chloroplast genome},
	Volume = {11},
	Year = {1994}}

@article{Nagoya,
	Author = {Watanabe, M. E.},
	Journal = {Bioscience},
	Number = {6},
	Pages = {543--550},
	Title = {The {N}agoya Protocol on Access and Benefit Sharing: International treaty poses challenges for biological collections},
	Volume = {65},
	Year = {2015}}

@article{Neal,
	Author = {R. M. Neal},
	Journal = {J. Comput. Graph. Stat.},
	Number = {2},
	Pages = {249--265},
	Title = {{M}arkov chain sampling methods for Dirichlet process mixture models.},
	Volume = {9},
	Year = {2000}}

@article{NealHMC,
	Abstract = {Hamiltonian dynamics can be used to produce distant proposals for the Metropolis
algorithm, thereby avoiding the slow exploration of the state space that results from
the diffusive behaviour of simple random-walk proposals. Though originating in
physics, Hamiltonian dynamics can be applied to most problems with continuous
state spaces by simply introducing fictitious ``momentum'' variables. A key to
its usefulness is that Hamiltonian dynamics preserves volume, and its trajectories
can thus be used to define complex mappings without the need to account for a
hard-to-compute Jacobian factor --- a property that can be exactly maintained
even when the dynamics is approximated by discretizing time. In this review, I
discuss theoretical and practical aspects of Hamiltonian Monte Carlo, and present
some of its variations, including using windows of states for deciding on acceptance
or rejection, computing trajectories using fast approximations, tempering during
the course of a trajectory to handle isolated modes, and short-cut methods that
prevent useless trajectories from taking much computation time.
},
	Added-At = {2013-11-20T16:22:16.000+0100},
	Author = {Neal, Radford M.},
	Biburl = {http://www.bibsonomy.org/bibtex/233fcb1d5a6d675e371170820f0b4dbcd/giacomo.fiumara},
	Citeulike-Article-Id = {12118398},
	Interhash = {f26b3ec7720399d06a5c271916a0ee92},
	Intrahash = {33fcb1d5a6d675e371170820f0b4dbcd},
	Journal = {Handbook of Markov Chain Monte Carlo},
	Keywords = {Markov MonteCarlo},
	Pages = {113--162},
	Posted-At = {2013-03-06 23:35:00},
	Priority = {2},
	Timestamp = {2013-11-20T16:22:16.000+0100},
	Title = {{MCMC} Using {Hamiltonian} Dynamics},
	Volume = 54,
	Year = 2010}

@article{Nelson2015,
	Author = {M. I. Nelson and C. Viboud and A. L. Vincent and M. R. Culhane and S. E. Detmer and D. E. Wentworth and A. Rambaut and M. A. Suchard and E. C. Holmes and P. Lemey},
	Journal = {Nat. Commun.},
	Pages = {6696},
	Title = {Global migration of influenza {A} viruses in swine},
	Volume = {6},
	Year = {2015}}

@article{Newton,
	Author = {M. A. Newton and A. E. Raftery},
	Journal = {J. R. Stat. Soc. B},
	Number = {1},
	Pages = {3--48},
	Title = {Approximating {B}ayesian inference with the weighted likelihood bootstrap.},
	Volume = {56},
	Year = {1994}}

@article{Notohara1990,
	Author = {M. Notohara},
	Journal = {J. Math. Biol.},
	Pages = {59--75},
	Title = {The coalescent and the genealogical process in geographically structured population},
	Volume = {29},
	Year = {1990}}

@article{Nylander2004,
	Author = {J. A. Nylander and F. Ronquist and J. P. Huelsenbeck and J. L. Nieves-Aldrey},
	Journal = {Syst. Biol.},
	Number = {1},
	Pages = {47--67},
	Title = {{B}ayesian phylogenetic analysis of combined data.},
	Volume = {53},
	Year = {2004}}

@article{Ogata,
	Author = {Y. Ogata},
	Journal = {Num. Math.},
	Number = {2},
	Pages = {137--157},
	Title = {A {M}onte {C}arlo method for high dimensional integration.},
	Volume = {55},
	Year = {1989}}

@article{Oh2001,
	Author = {M. Oh and A. Raftery},
	Journal = {J. Am. Stat. Assoc.},
	Pages = {1031--1044},
	Title = {Bayesian multidimensional scaling and choice of dimension},
	Volume = {96},
	Year = {2001}}

@article{OHara2009,
	Author = {R. B. O'Hara and M. J. Silanp{\"a}a},
	Journal = {Bayesian analysis},
	Number = {1},
	Pages = {85--118},
	Title = {A review of {B}ayesian variable selection methods: what, how and which},
	Volume = {4},
	Year = {2009}}

@article{Paabo2004,
	Author = {S. P{\"a}abo and H. Poinar and D. Serre and V. Jaenicke-Despr{\'e}s and J. Hebler and N. Rohland and M. Kuch and J. Krause and L. Vigilant and M. Hofreiter},
	Journal = {Annu. Rev. Genet.},
	Pages = {645--679},
	Title = {Genetic analyses from ancient {DNA}},
	Volume = {38},
	Year = {2004}}

@article{Pagel1997,
	Author = {M. Pagel},
	Journal = {Zool. Scripta},
	Pages = {331--348},
	Title = {Inferring evolutionary processes from phylogenies},
	Volume = {26},
	Year = {1997}}

@article{Pagel1999,
	Author = {M. Pagel},
	Journal = {Syst. Biol.},
	Number = {3},
	Pages = {612--622},
	Title = {The maximum likelihood approach to reconstructing ancestral character states of discrete characters on phylogenies},
	Volume = {48},
	Year = {1999}}

@article{Pagel1999Nature,
	Author = {M. Pagel},
	Journal = {Nature},
	Pages = {877--884},
	Title = {Inferring the historical patterns of biological evolution},
	Volume = {401},
	Year = {1999}}

@article{Pagel2004,
	Author = {M. Pagel and A. Meade and D. Barker},
	Journal = {Syst. Biol.},
	Number = {5},
	Pages = {673--684},
	Title = {Bayesian estimation of ancestral character states on phylogenies},
	Volume = {53},
	Year = {2004}}

@article{Pannell2003,
	Author = {J. R. Pannell},
	Journal = {Evolution},
	Pages = {949--961},
	Title = {Coalescence in a metapopulation with recurrent local extinction and recolonization},
	Volume = {57},
	Year = {2003}}

@article{Park2015,
	Author = {D. J. Park and G. Dudas and S. Wohl and A. Goba and S. L. Whitmer and K. G. Andersen and R. S. Sealfon and J. T. Ladner and J. R. Kugelman and C. B. Matranga and S. M. Winnicki and J. Qu and S. K. Gire and A. Gladden-Young and S. Jalloh and D. Nosamiefan and N. L. Yozwiak and L. M. Moses and P. P. Jiang and A. E. Lin and S. F. Schaffner and B. Bird and J. Towner and M. Mamoh and M. Gbakie and L. Kanneh and D. Kargbo J. L. Massally and F. K. Kamara and E. Konuwa and J. Sellu and A. A. Jalloh and I. Mustapha and M. Foday and M. Yillah and B. R. Erickson and T. Sealy and D. Blau and C. Paddock and A. Brault and B. Amman and J. Basile and S. Bearden and J. Belser and E. Bergeron and S. Campbell and A. Chakrabarti and K. Dodd and M. Flint and A. Gibbons and C. Goodman and J. Klena and L. McMullan and L. Morgan and B. Russell and J. Salzer and A. Sanchez and D. Wang and I. Jungreis and C. Tomkins-Tinch and A. Kislyuk and M. F. Lin and S. Chapman and B. MacInnis and A. Matthews and J. Bochicchio and L. E. Hensley and J. H. Kuhn and C. Nusbaum and J. S. Schieffelin and B. W. Birren and M. Forget and S. T. Nichol and G. F. Palacios and D. Ndiaye and C. Happi and S. M. Gevao and M. A. Vandi and B. Kargbo and E. C. Holmes and T. Bedford and A. Gnirke and U. Str{\"o}her and A. Rambaut and R. F. Garry and P. C. Sabeti},
	Journal = {Cell},
	Number = {7},
	Pages = {1516--1526},
	Title = {Ebola virus epidemiology, transmission, and evolution during seven months in {S}ierra {L}eone},
	Volume = {161},
	Year = {2015}}

@article{PerezLosada2012,
	Author = {M. P{\'e}rez-Losada and J. T. H{\o}eg and K. A. Crandall},
	Journal = {Integr. Comp. Biol.},
	Number = {3},
	Pages = {430--442},
	Title = {Deep phylogeny and character evolution in Thecostraca (Crustacea: Maxillopoda)},
	Volume = {52},
	Year = {2012}}

@article{Pibuss,
	Author = {F. Bielejec and P. Lemey and G. Baele and A. Rambaut and M. A. Suchard},
	Journal = {BMC Bioinformatics},
	Pages = {133},
	Title = {$\pi${BUSS}: a parallel {BEAST/BEAGLE} utility for sequence simulation under complex evolutionary scenarios.},
	Volume = {15},
	Year = {2014}}

@article{Posada2004,
	Author = {D. Posada and T. R. Buckley},
	Journal = {Syst. Biol.},
	Number = {5},
	Pages = {793--808},
	Title = {Model selection and model averaging in phylogenetics: advantages of {A}kaike Information Criterion and {B}ayesian approaches over Likelihood Ratio Tests},
	Volume = {53},
	Year = {2004}}

@article{Pybus2000,
	Author = {O. G. Pybus and A. Rambaut and P. H. Harvey},
	Journal = {Genetics},
	Pages = {1429--1437},
	Title = {An integrated framework for the inference of viral population history from reconstructed genealogies},
	Volume = {155},
	Year = {2000}}

@article{Pybus2002,
	Author = {O. G. Pybus and A. Rambaut},
	Journal = {Bioinformatics},
	Number = {10},
	Pages = {1404--1405},
	Title = {{GENIE}: estimating demographic history from molecular phylogenies.},
	Volume = {18},
	Year = {2002}}

@article{Pybus2009,
	Author = {O. G. Pybus and A. Rambaut},
	Journal = {Nat. Rev. Genet.},
	Pages = {540--550},
	Title = {Evolutionary analysis of the dynamics of viral infectious disease},
	Volume = {10},
	Year = {2009}}

@article{Pybus2012,
	Author = {O. G. Pybus and M. A. Suchard and P. Lemey and F. J. Bernardin and A. Rambaut and F. W. Crawford and R. R. Gray and N. Arinaminpathy and S. L. Stramer and M. P. Busch and E. L. Delwart},
	Journal = {Proc. Natl. Acad. Sci. USA},
	Number = {37},
	Pages = {15066--15071},
	Title = {Unifying the spatial epidemiology and molecular evolution of emerging epidemics},
	Volume = {109},
	Year = {2012}}

@incollection{Raftery07,
	Author = {A. Raftery and M. Newton and J. Satagopan and P. Krivitsky},
	Booktitle = {{B}ayesian Statistics},
	Editor = {J. M. Bernardo and M. J. Bayarri and J. O. Berger},
	Pages = {1--45},
	Publisher = {Oxford University Press},
	Title = {Estimating the integrated likelihood via posterior simulation using the harmonic mean identity.},
	Year = {2007}}

@article{Rambaut2000,
	Author = {A. Rambaut},
	Journal = {Bioinformatics},
	Number = {4},
	Pages = {395--399},
	Title = {Estimating the rate of molecular evolution: incorporating non-contemporaneous sequences into maximum likelihood phylogenies.},
	Volume = {16},
	Year = {2000}}

@article{Rambaut2004,
	Author = {A. Rambaut and D. Posada and K. Crandall and E. Holmes},
	Journal = {Nat. Rev. Genet.},
	Pages = {52--61},
	Title = {The causes and consequences of HIV evolution},
	Volume = {5},
	Year = {2004}}

@article{Rambaut2018,
	Author = {A. Rambaut and A. J. Drummond and D. Xie and G. Baele and M. A. Suchard},
	Journal = {Syst. Biol.},
	Number = {5},
	Pages = {901--904},
	Title = {Posterior Summarization in Bayesian Phylogenetics Using Tracer 1.7},
	Volume = {67},
	Year = {2018}}

@article{Ramirez2012,
	Author = {H. Ram{\'\i}rez and R. Reina and L. Bertolotti and A. Cenoz and M.-M. Hern{\'a}ndez and B. {San Mor{\'a}n} and I. Glaria and X. {de Andr{\'e}s} and H. Crespo and P. J{\'a}uregui and J. Benavides and L. Polledo and V. P{\'e}rez and J. F. Garc{\'\i}a-Mar{\'\i}n and S. Rosati and B. Amorena and D. {de Andr{\'e}s}},
	Journal = {BMC Vet. Res.},
	Pages = {8},
	Title = {Study of compartmentalization in the visna clinical form of small ruminant lentivirus infection in sheep},
	Volume = {8},
	Year = {2012}}

@article{Rasmussen2011,
	Author = {D. A Rasmussen and O. Ratmann and K. Koelle},
	Journal = {PLoS Comp. Biol.},
	Number = {8},
	Pages = {e1002136},
	Title = {Inference for nonlinear epidemiological models using genealogies and time series},
	Volume = {7},
	Year = {2011}}

@article{Rasmussen2014A,
	Author = {M. D. Rasmussen and W. Hall and M. J. Hubisz and I. Gronau and A. Siepel},
	Journal = {PLoS Genet.},
	Number = {5},
	Pages = {e1004342},
	Title = {Genome-wide inference of ancestral recombination graphs},
	Volume = {10},
	Year = {2014}}

@article{Rasmussen2014,
	Author = {D. A. Rasmussen and M. F. Boni and K. Koelle},
	Journal = {Mol. Biol. Evol.},
	Number = {2},
	Pages = {258--271},
	Title = {Reconciling phylodynamics with epidemiology: the case of dengue virus in southern {V}ietnam},
	Volume = {31},
	Year = {2014}}

@article{Redelings,
	Author = {B. D. Redelings and M. A. Suchard},
	Journal = {Syst. Biol.},
	Number = {3},
	Pages = {401--418},
	Title = {Joint {B}ayesian estimation of alignment and phylogeny.},
	Volume = {54},
	Year = {2005}}

@article{Roberts2009,
	Author = {Roberts, G. O. and Rosenthal, J. S.},
	Journal = {J. Comp. Graph. Stat.},
	Pages = {349--367},
	Title = {Examples of Adaptive {MCMC}},
	Volume = {18},
	Year = {2009}}

@incollection{Rodrigo,
	Author = {A. G. Rodrigo and J. Felsenstein},
	Booktitle = {The Evolution of {HIV}},
	Editor = {K. A. Crandall},
	Pages = {233--272},
	Publisher = {Johns Hopkins University Press},
	Title = {Coalescent approaches to {HIV} population genetics.},
	Year = {1999}}

@article{Rodrigue,
	Author = {N. Rodrigue and H. Philippe and N. Lartillot},
	Journal = {Mol. Biol. Evol.},
	Number = {9},
	Pages = {1762--1775},
	Title = {Assessing site-interdependent phylogenetic models of sequence evolution.},
	Volume = {23},
	Year = {2006}}

@article{Ronquist2004,
	Author = {F. Ronquist},
	Journal = {Trends Ecol. Evol.},
	Pages = {475--481},
	Title = {Bayesian inference of character evolution},
	Volume = {19},
	Year = {2004}}

@article{Sanmartin2008,
	Author = {I. Sanmart{\'\i}n and P. {van der Mark} and F. Ronquist},
	Journal = {J. Biogeogr.},
	Pages = {428--449},
	Title = {Inferring dispersal: a {B}ayesian approach to phylogeny-based island biogeography, with special reference to the {C}anary {I}slands},
	Volume = {35},
	Year = {2008}}

@article{Scheeff2005,
	Author = {E. D. Scheeff and P. E. Bourne},
	Journal = {PLoS Comp. Biol.},
	Number = {5},
	Pages = {e49},
	Title = {Structural evolution of the protein kinase--like superfamily},
	Volume = {11},
	Year = {2005}}

@article{Schluter1997,
	Author = {D. Schluter and T. Price and A. Mooers and D. Ludwig},
	Journal = {Int. J. Org. Evol.},
	Pages = {1699-1711},
	Title = {Likelihood of ancestor states in adaptive radiation},
	Volume = {51},
	Year = {1997}}

@article{Schrago2014,
	Author = {C. G. Schrago},
	Journal = {Mol. Biol. Evol.},
	Number = {1},
	Pages = {37--47},
	Title = {The effective population sizes of the anthropoid ancestors of the human--chimpanzee lineage provide insights on the historical biogeography of the great apes},
	Volume = {31},
	Year = {2014}}

@article{Schrago2014b,
	Author = {C. G. Schrago},
	Journal = {Genetica},
	Number = {4},
	Pages = {273--280},
	Title = {Estimation of the ancestral effective population sizes of {A}frican great apes under different selection regimes},
	Volume = {142},
	Year = {2014}}

@article{Schwartz,
	Author = {G. Schwartz},
	Journal = {Ann. Stat.},
	Number = {2},
	Pages = {461--464},
	Title = {Estimating the dimension of a model.},
	Volume = {6},
	Year = {1978}}

@article{Seqgen,
	Author = {A. Rambaut and N. C. Grassly},
	Journal = {Comput. Appl. Biosci.},
	Pages = {235---238},
	Title = {Seq-Gen: an application for the {Monte} {Carlo} simulation of {DNA} sequence evolution along phylogenetic trees.},
	Volume = {13},
	Year = {1997}}

@article{Shapiro2004,
	Author = {B. Shapiro and A. J. Drummond and A. Rambaut and M. C. Wilson and P. E. Matheus and A. V. Sher and O. G. Pybus and M. T. P. Gilbert and I. Barnes and J. Binladen and E. Willerslev and A. J. Hansen and G. F. Baryshnikov and J. A. Burns and S. Davydov and J. C. Driver and D. G. Froese and C. R. Harington and G. Keddie and P. Kosintsev and M. L. Kunz and L. D. Martin and R. O. Stephenson and J. Storer and R. Tedford and S. Zimov and A. Cooper},
	Journal = {Science},
	Pages = {1561--1565},
	Title = {Rise and fall of the {B}eringian steppe bison},
	Volume = {306},
	Year = {2004}}

@article{Shapiro2006,
	Author = {B. Shapiro and A. Rambaut and A. J. Drummond},
	Journal = {Mol. Biol. Evol.},
	Number = {1},
	Pages = {7--9},
	Title = {Choosing Appropriate Substitution Models for the Phylogenetic Analysis of Protein-Coding Sequences},
	Volume = {23},
	Year = {2006}}

@article{Shapiro2011,
	Author = {B. Shapiro and S. Y. W. Ho and A. J. Drummond and M. A. Suchard and O. G. Pybus and A. Rambaut},
	Journal = {Mol. Biol. Evol.},
	Number = {2},
	Pages = {879--887},
	Title = {A {B}ayesian phylogenetic method to estimate unknown sequence ages},
	Volume = {28},
	Year = {2011}}

@article{Sinsheimer,
	Author = {J. S. Sinsheimer and J. A. Lake and R. J. Little},
	Journal = {Biometrics},
	Pages = {193--210},
	Title = {{B}ayesian hypothesis testing of four-taxon topologies using molecular sequence data.},
	Volume = {52},
	Year = {1996}}

@incollection{Silverman,
	Address = {London},
	Author = {B. W. Silverman},
	Booktitle = {Density Estimation for Statistics and Data Analysis.},
	Pages = {34--72},
	Publisher = {Chapman \& Hall/CRC.},
	Title = {The kernel method for univariate data},
	Year = {1986}}

@article{Smith2004,
	Author = {D. J. Smith and A. S. Lapedes and J. C. {de Jong} and T. M. Bestebroer and G. F. Rimmelzwaan and A. D. M. E. Osterhaus and R. A. M. Fouchier},
	Journal = {Science},
	Number = {5682},
	Pages = {371--376},
	Title = {Mapping the antigenic and genetic evolution of influenza virus},
	Volume = {305},
	Year = {2004}}

@incollection{Smith2005,
	Author = {D. L. Smith},
	Booktitle = {Ecosystem function in heterogeneous landscapes},
	Editor = {G. M. Lovett and C. G. Jones and M. G. Turner and K. C. Weathers},
	Pages = {137--164},
	Publisher = {Springer},
	Title = {Spatial heterogeneity in infectious disease epidemics},
	Year = {2005}}

@article{Smith2009,
	Author = {G. J. D. Smith and D. Vijaykrishna and J. Bahl and S. J. Lycett and M. Worobey and O. G. Pybus and S. K. Ma and C. L. Cheung and J. Raghwani and S. Bhatt and J. S. M. Peiris and Y. Guan and A. Rambaut},
	Journal = {Nature},
	Pages = {1122--1125},
	Title = {Origins and evolutionary genomics of the 2009 swine-origin {H1N1} influenza {A} epidemic},
	Volume = {459},
	Year = {2009}}

@book{Snow1855,
	Address = {New Burlington Street, London, England},
	Author = {J. Snow},
	Publisher = {John Churchill},
	Title = {On the mode of communication of cholera},
	Year = {1855}}

@article{Spiegelhalter,
	Author = {D. J. Spiegelhalter and A. F. M. Smith},
	Journal = {J. R. Stat. Soc. B (Methodological)},
	Pages = {377--387},
	Title = {{B}ayes factors for linear and log-Linear models with vague prior information.},
	Volume = {44},
	Year = {1982}}

@article{Spiegelhalter2002,
	Author = {D. J. Spiegelhalter and N. G. Best and B. P. Carlin and A. {Van Der Linde}},
	Journal = {J. R. Stat. Soc. Series B Stat. Methodol.},
	Pages = {583--639},
	Title = {Bayesian measures of model complexity and fit},
	Volume = {64},
	Year = {2002}}

@article{Stack2010,
	Author = {J. C. Stack and J. D. Welch and M. J. Ferrari and B. U. Shapiro and B. T. Grenfell},
	Journal = {J. R. Soc. Interface},
	Pages = {1119--1127},
	Title = {Protocols for sampling viral sequences to study epidemic dynamics},
	Volume = {7},
	Year = {2010}}

@article{Stadler2010,
	Author = {T. Stadler},
	Journal = {J. Theor. Biol.},
	Pages = {396--404},
	Title = {Sampling-through-time in birth-death trees},
	Volume = {267},
	Year = {2010}}

@article{Stadler2012,
	Author = {T. Stadler and R. Kouyos and V. {von Wyl} and S. Yerly and J. B{\"o}ni and P. B{\"u}rgisser and T. Klimkait and B. Joos and P. Rieder and D. Xie and H. F. G{\"u}nthard and A. J. Drummond and S. Bonhoeffer and {the Swiss HIV Cohort Study}},
	Journal = {Mol. Biol. Evol.},
	Pages = {347--357},
	Title = {Estimating the basic reproductive number from viral sequence data},
	Volume = {29},
	Year = {2012}}

@article{Stadler2013,
	Author = {T. Stadler and D. K{\"u}hnert and S. Bonhoeffer and A. J. Drummond},
	Journal = {Proc. Natl. Acad. Sci. USA},
	Number = {1},
	Pages = {228--233},
	Title = {Birth-death skyline plot reveals temporal changes of epidemic spread in {HIV} and hepatitis {C} virus ({HCV})},
	Volume = {110},
	Year = {2013}}

@article{Steel,
	Author = {M. A. Steel},
	Journal = {Trends Genet.},
	Number = {6},
	Pages = {307--309},
	Title = {Should phylogenetic models be trying to `fit an elephant'?},
	Volume = {21},
	Year = {2005}}

@article{Stone2011,
	Author = {E. A. Stone},
	Journal = {Syst. Biol.},
	Number = {3},
	Pages = {245--260},
	Title = {Why the phylogenetic regression appears robust to tree misspecification},
	Volume = {60},
	Year = {2011}}

@article{Streicker2010,
	Author = {D. G. Streicker and A. S. Turmelle and M. J. Vonhof and I. V. Kuzmin and G. F. McCracken and C. E. Rupprecht},
	Journal = {Science},
	Number = {5992},
	Pages = {676--679},
	Title = {Host phylogeny constrains cross-species emergence and establishment of rabies virus in bats},
	Volume = {329},
	Year = {2010}}

@article{Streicker2012,
	Author = {D. G. Streicker and P. Lemey and A. Velasco-Villa and C. E. Rupprecht},
	Journal = {PLoS. Path.},
	Number = {5},
	Pages = {e1002720},
	Title = {Rates of viral evolution are linked to host geography in bat rabies},
	Volume = {8},
	Year = {2012}}

@article{Strickland2014,
	Author = {S. L. Strickland and B. D. Rife and S. L. Lamers and D. J. Nolan and N. M. C. Veras and M. C. F. Prosperi and T. H. Burdo and P. Autissier and B. Nowlin and M. M. Goodenow and M. A. Suchard and K. C. Williams and M. Salemi},
	Journal = {J. Gen. Virol.},
	Pages = {2784--2795},
	Title = {Spatiotemporal dynamics of simian immunodeficiency virus brain infection in {CD8}$^{+}$ lymphocyte-depleted rhesus macaques with neuro{AIDS}},
	Volume = {95},
	Year = {2014}}

@article{Strimmer2001,
	Author = {K. Strimmer and O. G. Pybus},
	Journal = {Mol. Biol. Evol.},
	Number = {12},
	Pages = {2298--2305},
	Title = {Exploring the demographic history of {DNA} sequences using the generalized skyline plot},
	Volume = {18},
	Year = {2001}}

@article{suchard2003testing,
	Author = {Suchard, M.A. and Weiss, R.E. and Sinsheimer, J.S.},
	Journal = {Systematic biology},
	Number = {1},
	Pages = {48--54},
	Publisher = {Oxford University Press},
	Title = {Testing a molecular clock without an outgroup: derivations of induced priors on branch-length restrictions in a {B}ayesian framework},
	Volume = {52},
	Year = {2003}}

@article{suchard2005models,
	Author = {Suchard, M.A. and Weiss, R.E. and Sinsheimer, J.S.},
	Journal = {Biometrics},
	Number = {3},
	Pages = {665--673},
	Publisher = {Wiley Online Library},
	Title = {Models for estimating {B}ayes factors with applications to phylogeny and tests of monophyly},
	Volume = {61},
	Year = {2005}}

@article{Suchard01,
	Author = {M. A. Suchard and R. E. Weiss and J. S. Sinsheimer},
	Journal = {Mol. Biol. Evol.},
	Number = {6},
	Pages = {1001--1013},
	Title = {{B}ayesian selection of continuous-time {M}arkov chain evolutionary models.},
	Volume = {18},
	Year = {2001}}

@article{Suchard2003,
	Author = {M. A. Suchard and C. M. Kitchen and J. S. Sinsheimer and R. E. Weiss},
	Journal = {Syst. Biol.},
	Number = {5},
	Pages = {649--664},
	Title = {Hierarchical phylogenetic models for analyzing multipartite sequence data.},
	Volume = {52},
	Year = {2003}}

@article{Suchard05,
	Author = {M. A. Suchard and R. E. Weiss and J. S. Sinsheimer},
	Journal = {Biometrics},
	Number = {3},
	Pages = {665--673},
	Title = {Models for estimating {B}ayes factors with applications to phylogeny and tests of monophyly.},
	Volume = {61},
	Year = {2005}}

@article{Suchard2009,
	Author = {M. A. Suchard and A. Rambaut},
	Journal = {Bioinformatics},
	Pages = {1370--1376},
	Title = {Many-core algorithms for statistical phylogenetics},
	Volume = {25},
	Year = {2009}}

@article{Swenson2015,
	Author = {U. Swenson and J. Munzinger and P. P. {Lowry II} and B. Cronholm and S. Nylinder},
	Journal = {Bot. J. Linn. Soc.},
	Pages = {57--77},
	Title = {Island life - classification, speciation and cryptic species of Pycnandra (Sapotaceae) in {N}ew {C}aledonia},
	Volume = {179},
	Year = {2015}}

@article{Tatem2011,
	Author = {A. Tatem},
	Journal = {Nature},
	Pages = {292--293},
	Title = {Epidemiology: charting the spread of sickness},
	Volume = {475},
	Year = {2011}}

@incollection{Tavare,
	Address = {Providence (RI)},
	Author = {S. Tavar\'{e}},
	Booktitle = {Some mathematical questions in biology: {DNA} sequence analysis.},
	Editor = {M. S. Waterman},
	Pages = {57--86},
	Publisher = {American Mathematical Society.},
	Title = {Some probabilistic and statistical problems in the analysis of {DNA} sequences.},
	Year = {1986}}

@article{Terra-Araujo2015,
	Author = {M. H. Terra-Araujo and A. D. {de Faria} and A. Vicentini and S. Nylinder and U. Swenson},
	Journal = {Mol. Phyl. Evol.},
	Pages = {1--13},
	Title = {Species tree phylogeny and biogeography of the Neotropical genus Pradosia (Sapotaceae, Chrysophylloideae)},
	Volume = {87},
	Year = {2015}}

@article{Thorne1998,
	Author = {J. L. Thorne and H. Kishino and I. S. Painter},
	Journal = {Mol. Biol. Evol.},
	Pages = {1647--1657},
	Title = {Estimating the rate of evolution of the rate of molecular evolution},
	Volume = {15},
	Year = {1998}}

@article{Toon2015,
	Author = {A. Toon and M. D. Crisp and H. Gamage and J. Mant and D. C. Morris and S. Schmidt and L. G. Cook},
	Journal = {Sci. Rep.},
	Pages = {12398},
	Title = {Key innovation or adaptive change? {A} test of leaf traits using Triodiinae in {A}ustralia},
	Volume = {5},
	Year = {2015}}

@article{Trovao2015,
	Author = {N. S. Trov{\~a}o and M. A. Suchard and G. Baele and M. Gilbert and P. Lemey},
	Journal = {Mol. Biol. Evol.},
	Pages = {3264--3275},
	Title = {Bayesian inference reveals host-specific contributions to the epidemic expansion of Influenza {A H5N1}},
	Volume = {32},
	Year = {2015}}

@article{Vaughan2014,
	Author = {T. G. Vaughan and D. K{\"u}hnert and A. Popinga and D. Welch and A. J. Drummond},
	Journal = {Bioinformatics},
	Number = {16},
	Pages = {2272--2279},
	Title = {Efficient {B}ayesian inference under the structured coalescent},
	Volume = {30},
	Year = {2014}}

@article{Verdinelli,
	Author = {I. Verdinelli and L. Wasserman},
	Journal = {J. Am. Stat. Assoc.},
	Number = {430},
	Pages = {614--618},
	Title = {Computing {B}ayes factors using a generalization of the {S}avage-{D}ickey density ratio.},
	Volume = {90},
	Year = {1995}}

@article{Volz2009,
	Author = {E. M. Volz and S. L. Kosakovsky Pond and M. J. Ward and A. J. Leigh Brown and S. D. W. Frost},
	Journal = {Genetics},
	Pages = {1421--1430},
	Title = {Phylodynamics of infectious disease epidemics},
	Volume = {183},
	Year = {2009}}

@article{Volz2012,
	Author = {E. M. Volz},
	Journal = {Genetics},
	Pages = {187--201},
	Title = {Complex population dynamics and the coalescent under neutrality},
	Volume = {190},
	Year = {2012}}

@article{Volz2013,
	Author = {E. M. Volz and K. Koelle and T. Bedford},
	Journal = {PLoS Comp. Biol.},
	Number = {3},
	Pages = {e1002947},
	Title = {Viral phylodynamics},
	Volume = {9},
	Year = {2013}}

@article{Volz2014,
	Author = {E. M. Volz and S. D. W. Frost},
	Journal = {J. R. Soc. Interface},
	Pages = {20140945},
	Title = {Sampling through time and phylodynamic inference with coalescent and birth--death models},
	Volume = {11},
	Year = {2014}}

@article{Vrancken2014,
	Author = {B. Vrancken and A. Rambaut and M. A. Suchard and A. J. Drummond and G. Baele and I. Derdelinckx and E. Van Wijngaerden and A.-M. Vandamme and K. Van Laethem and P. Lemey},
	Journal = {PLoS Comp. Biol.},
	Number = {4},
	Pages = {e1003505},
	Title = {The genealogical population dynamics of {HIV-1} in a large transmission chain: bridging within and among host evolutionary rates},
	Volume = {10},
	Year = {2014}}

@article{Vrancken2014b,
	Author = {B. Vrancken and P. Lemey and A. Rambaut and T. Bedford and B. Longdon and H. F. Gunthard and M. A. Suchard},
	Journal = {Methods Ecol. Evol.},
	Pages = {67--82},
	Title = {Simultaneously estimating evolutionary history and repeated traits phylogenetic signal: applications to viral and host phenotypic evolution},
	Volume = {6},
	Year = {2014}}

@article{Ward2013,
	Author = {M. J. Ward and S. J. Lycett and M. L. Kalish and A. Rambaut and A. J. {Leigh Brown}},
	Journal = {J. Virol.},
	Number = {4},
	Pages = {1967--1973},
	Title = {Estimating the rate of intersubtype recombination in early {HIV}-1 group {M} strains},
	Volume = {87},
	Year = {2013}}

@article{Ward2014,
	Author = {M. J. Ward and C. L. Gibbons and P. R. McAdam and B. A. D. {van Bunnik} and E. K. Girvan and G. F. Edwards and J. R. Fitzgerald and M. E. J. Woolhouse},
	Journal = {Appl. Environ. Microbiol.},
	Number = {23},
	Pages = {7275--7282},
	Title = {Time-scaled evolutionary analysis of the transmission and antibiotic resistance dynamics of Staphylococcus aureus Clonal Complex 398},
	Volume = {80},
	Year = {2014}}

@article{Whelan2007,
	Author = {S. Whelan},
	Journal = {Syst. Biol.},
	Number = {5},
	Pages = {727--740},
	Title = {New Approaches to Phylogenetic Tree Search and Their Application to Large Numbers of Protein Alignments},
	Volume = {56},
	Year = {2007}}

@article{Worobey,
	Author = {M. Worobey and M. Gemmel and D. E. Teuwen and T. Haselkorn and K. Kunstman and M. Bunce and J. J. Muyembe and J. M. M. Kabongo and R. M. Kalengayi and E. Van Marck and M. Thomas and P. Gilbert and S. M. Wolinsky},
	Journal = {Nature},
	Pages = {661--665},
	Title = {Direct evidence of extensive diversity of {HIV}-1 in {K}inshasa by 1960.},
	Volume = {455},
	Year = {2008}}

@article{Worobey2014,
	Author = {M. Worobey and G.-Z. Han and A. Rambaut},
	Journal = {Nature},
	Pages = {254--257},
	Title = {A synchronized global sweep of the internal genes of modern avian influenza virus},
	Volume = {508},
	Year = {2014}}

@article{Wright1934,
	Author = {S. Wright},
	Journal = {Genetics},
	Pages = {506--536},
	Title = {An analysis of variability in the number of digits in an inbred strain of guinea pigs},
	Volume = {19},
	Year = {1934}}

@article{Xie,
	Author = {W. Xie and P. O. Lewis and Y. Fan and L. Kuo and M. H. Chen},
	Journal = {Syst. Biol.},
	Number = {2},
	Pages = {150--160},
	Title = {Improving marginal likelihood estimation for {B}ayesian phylogenetic model selection.},
	Volume = {60},
	Year = {2011}}

@article{Yang1997,
	Author = {Z. Yang and B. Rannala},
	Journal = {Mol. Biol. Evol.},
	Number = {7},
	Pages = {717--724},
	Title = {{B}ayesian phylogenetic inference using {DNA} sequences: a {M}arkov chain {M}onte {C}arlo method.},
	Volume = {14},
	Year = {1997}}

@article{Yang1996,
	Author = {Z. Yang},
	Journal = {Trends Ecol. Evol.},
	Number = {9},
	Pages = {367--372},
	Title = {Among-site rate variation and its impact on phylogenetic analyses},
	Volume = {11},
	Year = {1996}}

@book{YangBook,
	Author = {Z. Yang},
	Publisher = {Oxford University Press},
	Title = {Computational molecular evolution},
	Year = {2006}}

@article{Yoder2000,
	Author = {A. D. Yoder and Z. Yang},
	Journal = {Mol. Biol. Evol.},
	Number = {1},
	Pages = {1081--1090},
	Title = {Estimation of primate speciation dates using local molecular clocks},
	Volume = {17},
	Year = {2000}}

@article{Ypma2012,
	Author = {R. J. F. Ypma and A. M. A. Bataille and A. Stegeman and G. Koch and J. Wallinga and W. M. {van Ballegooijen}},
	Journal = {Proc. R. Soc. B.},
	Pages = {444--450},
	Title = {Unravelling transmission trees of infectious diseases by combining genetic and epidemiological data},
	Volume = {279},
	Year = {2012}}

@article{Ypma2013,
	Author = {R. J. F. Ypma and M. Jonges and A. Bataille and A. Stegeman and G. Koch and M. {Van Boven} and M. Koopmans and W. M. {Van Ballegooijen} and J. Wallinga},
	Journal = {J. Infect. Dis.},
	Pages = {730--735},
	Title = {Genetic data provide evidence for wind-mediated transmission of highly pathogenic avian influenza},
	Volume = {207},
	Year = {2013}}

@article{Ypma2013b,
	Author = {R. J. F. Ypma and W. M. {Van Ballegooijen} and J. Wallinga},
	Journal = {Genetics},
	Pages = {1055--1062},
	Title = {Relating phylogenetic trees to transmission trees of infectious disease outbreaks},
	Volume = {195},
	Year = {2013}}

@article{Yule1924,
	Added-At = {2007-06-26T15:08:05.000+0200},
	Author = {Yule, G. U.},
	Biburl = {http://www.bibsonomy.org/bibtex/2f65b3bdce1f38c2b4018a295a121e60a/gilles.daniel},
	Interhash = {35a4a8016e31c172c2ead0ed6da7e3f3},
	Intrahash = {f65b3bdce1f38c2b4018a295a121e60a},
	Journal = {F.R.S. Philos. Trans. R. Soc. Lond. B Biol. Sci.},
	Keywords = {imported},
	Pages = {21--87},
	Timestamp = {2007-06-26T15:08:05.000+0200},
	Title = {A mathematical theory of evolution based on the conclusions of {Dr}. {J}.{C}. Willis},
	Volume = 213,
	Year = 1924}

@article{Zhu,
	Author = {T. Zhu and B. T. Korber and A. J. Nahmias and E. Hooper and P. M. Shaper and D. D. Ho},
	Journal = {Nature},
	Pages = {594--597},
	Title = {An {A}frican {HIV}-1 sequence from 1959 and implications for the origin of the epidemic.},
	Volume = {391},
	Year = {1998}}

@article{Zinder2013,
	Author = {D. Zinder and T. Bedford and S. Gupta and M. Pascual},
	Journal = {PLoS Path.},
	Number = {1},
	Pages = {e10031054},
	Title = {The roles of competition and mutation in shaping antigenic and genetic diversity in influenza},
	Volume = {9},
	Year = {2013}}

@article{wang2015bayesian,
	Author = {Wang, Liangliang and Bouchard-C{\^o}t{\'e}, Alexandre and Doucet, Arnaud},
	Date-Modified = {2019-06-20 15:58:51 +0000},
	Journal = {J. Am. Stat. Assoc.},
	Number = {512},
	Pages = {1362--1374},
	Publisher = {Taylor \& Francis},
	Title = {Bayesian phylogenetic inference using a combinatorial sequential Monte Carlo method},
	Volume = {110},
	Year = {2015}}

@article{wang2018annealed,
	Author = {Wang, Liangliang and Wang, Shijia and Bouchard-C{\^o}t{\'e}, Alexandre},
	Date-Modified = {2019-06-20 16:02:35 +0000},
	Journal = {Syst. Biol.},
	Title = {An Annealed Sequential {M}onte {C}arlo Method for {B}ayesian Phylogenetics},
	Volume = {(in press)},
	Year = {2019}}
