# Supplementary material for: Online Bayesian Phylodynamic Inference in BEAST with Application to Epidemic Reconstruction
Source: Mol Biol Evol. 2020 Feb 26;37(6):1832–42. doi: 10.1093/molbev/msaa047 (PMC7253210; doi:10.1093/molbev/msaa047)
Supplement: msaa047_Supplementary_Data [file msaa047_supplementary_data.zip › msaa047-suppl_data/Online_Bayesian_Phylodynamic_Inference.bbl]

\begin{thebibliography}{0}
\providecommand{\natexlab}[1]{#1}

\end{thebibliography}
